# Supplementary material for: 3-Allyl-1,5-dibenzyl-1,5-benzodiazepine-2,4-dione
Source: Acta Crystallogr Sect E Struct Rep Online. 2009 Nov 21;65(Pt 12):o3150. doi: 10.1107/S160053680904851X (PMC2972173; doi:10.1107/S160053680904851X)
Supplement: Supplementary file 1 [file e-65-o3150-sup1.cif]

##############################################################################
###                                                                        ###
###        Electronic paper (Acta Crystallographica Section E)             ###
###                                                                        ###
##############################################################################
#                                                                            #
# This CIF contains the data in a paper accepted for publication in Acta     #
# Crystallographica Section E. It conforms to the requirements of Notes      #
# for Authors for Section E, and has been peer reviewed under the auspices   #
# of the IUCr Commission on Journals.                                        #
#                                                                            #
# Full details of the Crystallographic Information File format               #
# are given in the paper "The Crystallographic Information File (CIF):       #
# a New Standard Archive File for Crystallography" by S. R. Hall, F. H.      #
# Allen and I. D. Brown [Acta Cryst. (1991), A47, 655-685].                  #
#                                                                            #
# The current version of the core CIF dictionary is obtainable from          #
# ftp://ftp.iucr.org/pub/cif_core.dic. The current version number is 2.4.    #
#                                                                            #
# Software is freely available for graphical display of the structure(s) in  #
# this CIF.  For information consult the CIF home page http://www.iucr.org/  #
# cif/home.html                                                              #
#                                                                            #
# This file may be used for bona fide research purposes within the           #
# scientific community so long as proper attribution is given to the journal # 
# article from which it was obtained.                                        #
#                                                                            #
##############################################################################
                                             
data_global
_audit_creation_method     SHELXL-97
_journal_date_recd_electronic     2009-11-12
_journal_date_accepted     2009-11-15
_journal_name_full     'Acta Crystallographica, Section E'
_journal_year     2009
_journal_volume     65
_journal_issue     12
_journal_page_first     o3150
_journal_page_last     o3150
_journal_paper_category     QO
_journal_coeditor_code     SJ2680
_publ_contact_author
;
     Dr. Seik Weng Ng
     Department of Chemistry
     University of Malaya
     50603 Kuala Lumpur
     Malaysia
;
_publ_contact_author_email     seikweng@um.edu.my
_publ_contact_author_fax     '03 7967 4193'
_publ_contact_author_phone     '03 7967 6778'
_publ_section_title
;
3-Allyl-1,5-dibenzyl-1,5-benzodiazepine-2,4-dione
;
loop_
    _publ_author_name
    _publ_author_address
    'Jabli, Hind'
;
Laboratoire de Chimie Organique Appliqu\'ee
Facult\'e des Sciences et Techniques
Universit\'e Sidi Mohamed Ben Abdallah
F\'es
Morocco
;
    'Kandri Rodi, Y.'
;
Laboratoire de Chimie Organique Appliqu\'ee
Facult\'e des Sciences et Techniques
Universit\'e Sidi Mohamed Ben Abdallah
F\'es
Morocco
;
    'Saffon, Natalie'
;
Service Commun Rayons-X FR2599
Universit\'e Paul Sabatier
 B\^atiment 2R1, 118 route de Narbonne
Toulouse
France
;
    'Essassi, El Mokhtar'
;
Laboratoire de Chimie Organique H\'et\'erocyclique
P\^ole de comp\'etences Pharmacochimie
Universit\'e Mohammed V-Agdal
B.P. 1014 Avenue Ibn Batout
Rabat
Morocco
;
    'Ng, Seik Weng'
;
Department of Chemistry
University of Malaya
50603 Kuala Lumpur
Malaysia
;
_publ_section_synopsis     .
data_I
_audit_creation_method     SHELXL-97
_chemical_name_systematic
;
3-Allyl-1,5-dibenzyl-1,5-benzodiazepine-2,4-dione
;
_chemical_name_common     ?
_chemical_formula_moiety     'C26 H24 N2 O2'
_chemical_formula_sum     'C26 H24 N2 O2'
_chemical_formula_iupac     'C26 H24 N2 O2'
_chemical_formula_weight     396.47
_chemical_melting_point     ?
_symmetry_cell_setting     Monoclinic
_symmetry_space_group_name_H-M     'P 21/c'
_symmetry_space_group_name_Hall     '-P 2ybc'
loop_
    _symmetry_equiv_pos_as_xyz
    'x, y, z'
    '-x, y+1/2, -z+1/2'
    '-x, -y, -z'
    'x, -y-1/2, z-1/2'
_cell_length_a     9.2603(4)
_cell_length_b     14.0037(6)
_cell_length_c     16.2249(7)
_cell_angle_alpha     90.00
_cell_angle_beta     91.9960(10)
_cell_angle_gamma     90.00
_cell_volume     2102.7(2)
_cell_formula_units_Z     4
_cell_measurement_reflns_used     4269
_cell_measurement_theta_min     2.5
_cell_measurement_theta_max     25.0
_cell_measurement_temperature     193(2)
_exptl_crystal_description     Plate
_exptl_crystal_colour     Colorless
_exptl_crystal_size_max     0.40
_exptl_crystal_size_mid     0.40
_exptl_crystal_size_min     0.07
_exptl_crystal_density_diffrn     1.252
_exptl_crystal_density_meas     ?
_exptl_crystal_density_method     'not measured'
_exptl_crystal_F_000     840
_exptl_absorpt_coefficient_mu     0.080
_exptl_absorpt_correction_type     None
_exptl_absorpt_process_details     ?
_exptl_absorpt_correction_T_min     ?
_exptl_absorpt_correction_T_max     ?
_diffrn_ambient_temperature     193(2)
_diffrn_radiation_type     MoK\a
_diffrn_radiation_wavelength     0.71073
_diffrn_radiation_source     'fine-focus sealed tube'
_diffrn_radiation_monochromator     graphite
_diffrn_measurement_device_type     'Bruker APEXII diffractometer'
_diffrn_measurement_method     '\f and \w scans'
_diffrn_detector_area_resol_mean     ?
_diffrn_reflns_number     27620
_diffrn_reflns_av_R_equivalents     0.0501
_diffrn_reflns_av_sigmaI/netI     0.0447
_diffrn_reflns_theta_min     1.92
_diffrn_reflns_theta_max     27.50
_diffrn_reflns_theta_full     27.50
_diffrn_measured_fraction_theta_max     0.999
_diffrn_measured_fraction_theta_full     0.999
_diffrn_reflns_limit_h_min     -11
_diffrn_reflns_limit_h_max     12
_diffrn_reflns_limit_k_min     -18
_diffrn_reflns_limit_k_max     18
_diffrn_reflns_limit_l_min     -21
_diffrn_reflns_limit_l_max     16
_diffrn_standards_number     0
_diffrn_standards_interval_count     0
_diffrn_standards_interval_time     0
_diffrn_standards_decay_%     0
_reflns_number_total     4820
_reflns_number_gt     2934
_reflns_threshold_expression     I>2\s(I)
_refine_ls_structure_factor_coef     Fsqd
_refine_ls_matrix_type     full
_refine_ls_R_factor_all     0.0898
_refine_ls_R_factor_gt     0.0425
_refine_ls_wR_factor_gt     0.0943
_refine_ls_wR_factor_ref     0.1168
_refine_ls_goodness_of_fit_ref     0.997
_refine_ls_restrained_S_all     0.997
_refine_ls_number_reflns     4820
_refine_ls_number_parameters     271
_refine_ls_number_restraints     0
_refine_ls_hydrogen_treatment     constr
_refine_ls_weighting_scheme     calc
_refine_ls_weighting_details
         'calc w=1/[\s^2^(Fo^2^)+(0.0487P)^2^+0.4140P] where P=(Fo^2^+2Fc^2^)/3'
_atom_sites_solution_hydrogens     geom
_atom_sites_solution_primary     direct
_atom_sites_solution_secondary     difmap
_refine_ls_shift/su_max     0.001
_refine_ls_shift/su_mean     0.001
_refine_diff_density_max     0.207
_refine_diff_density_min     -0.175
_refine_ls_extinction_method     none
_refine_ls_extinction_coef     ?
loop_
    _atom_type_symbol
    _atom_type_description
    _atom_type_scat_dispersion_real
    _atom_type_scat_dispersion_imag
    _atom_type_scat_source
    'C' 'C' 0.0033 0.0016
                         'International Tables Vol C Tables 4.2.6.8 and 6.1.1.4'
    'H' 'H' 0.0000 0.0000
                         'International Tables Vol C Tables 4.2.6.8 and 6.1.1.4'
    'N' 'N' 0.0061 0.0033
                         'International Tables Vol C Tables 4.2.6.8 and 6.1.1.4'
    'O' 'O' 0.0106 0.0060
                         'International Tables Vol C Tables 4.2.6.8 and 6.1.1.4'
_computing_data_collection     'APEX2 (Bruker, 2005)'
_computing_cell_refinement     'SAINT (Bruker, 2005)'
_computing_data_reduction     'SAINT (Bruker, 2005)'
_computing_structure_solution     'SHELXS97 (Sheldrick, 2008)'
_computing_structure_refinement     'SHELXL97 (Sheldrick, 2008)'
_computing_molecular_graphics     'X-SEED (Barbour, 2001)'
_computing_publication_material     'publCIF (Westrip, 2009)'
loop_
    _atom_site_type_symbol
    _atom_site_label
    _atom_site_fract_x
    _atom_site_fract_y
    _atom_site_fract_z
    _atom_site_U_iso_or_equiv
    _atom_site_adp_type
    _atom_site_calc_flag
    _atom_site_refinement_flags
    _atom_site_occupancy
    _atom_site_disorder_assembly
    _atom_site_disorder_group
    O O1 0.49018(14) 0.26136(9) 0.33899(7) 0.0470(3) Uani d . 1 . .
    O O2 0.33507(16) 0.40157(8) 0.16934(7) 0.0498(4) Uani d . 1 . .
    N N1 0.50477(15) 0.15481(9) 0.23332(8) 0.0330(3) Uani d . 1 . .
    N N2 0.37563(15) 0.26484(9) 0.09974(7) 0.0320(3) Uani d . 1 . .
    C C1 0.43555(19) 0.22301(11) 0.27747(10) 0.0348(4) Uani d . 1 . .
    C C2 0.33193(19) 0.31439(11) 0.16711(9) 0.0350(4) Uani d . 1 . .
    C C3 0.28998(18) 0.25375(11) 0.24091(9) 0.0336(4) Uani d . 1 . .
    H H3 0.2349 0.1963 0.2210 0.040 Uiso calc R 1 . .
    C C4 0.2006(2) 0.30886(12) 0.30184(10) 0.0409(4) Uani d . 1 . .
    H H4A 0.1979 0.2725 0.3541 0.049 Uiso calc R 1 . .
    H H4B 0.2479 0.3709 0.3139 0.049 Uiso calc R 1 . .
    C C5 0.0492(2) 0.32639(13) 0.27024(11) 0.0485(5) Uani d . 1 . .
    H H5 0.0365 0.3419 0.2135 0.058 Uiso calc R 1 . .
    C C6 -0.0667(3) 0.32235(16) 0.31310(14) 0.0658(6) Uani d . 1 . .
    H H6A -0.0595 0.3071 0.3701 0.079 Uiso calc R 1 . .
    H H6B -0.1585 0.3347 0.2874 0.079 Uiso calc R 1 . .
    C C7 0.43855(17) 0.10939(11) 0.16252(9) 0.0294(3) Uani d . 1 . .
    C C8 0.37894(16) 0.16300(10) 0.09694(9) 0.0285(3) Uani d . 1 . .
    C C9 0.32362(17) 0.11561(12) 0.02736(9) 0.0332(4) Uani d . 1 . .
    H H9 0.2852 0.1515 -0.0180 0.040 Uiso calc R 1 . .
    C C10 0.32381(18) 0.01744(12) 0.02331(10) 0.0371(4) Uani d . 1 . .
    H H10 0.2853 -0.0140 -0.0245 0.045 Uiso calc R 1 . .
    C C11 0.38017(18) -0.03554(12) 0.08892(10) 0.0361(4) Uani d . 1 . .
    H H11 0.3788 -0.1033 0.0866 0.043 Uiso calc R 1 . .
    C C12 0.43813(17) 0.01011(11) 0.15748(10) 0.0331(4) Uani d . 1 . .
    H H12 0.4784 -0.0265 0.2019 0.040 Uiso calc R 1 . .
    C C13 0.65246(19) 0.12564(13) 0.25940(10) 0.0407(4) Uani d . 1 . .
    H H13A 0.6512 0.0580 0.2772 0.049 Uiso calc R 1 . .
    H H13B 0.6853 0.1648 0.3073 0.049 Uiso calc R 1 . .
    C C14 0.75779(18) 0.13696(12) 0.19117(10) 0.0382(4) Uani d . 1 . .
    C C15 0.7462(2) 0.21035(14) 0.13427(12) 0.0483(5) Uani d . 1 . .
    H H15 0.6699 0.2554 0.1376 0.058 Uiso calc R 1 . .
    C C16 0.8450(2) 0.21874(16) 0.07231(13) 0.0603(6) Uani d . 1 . .
    H H16 0.8353 0.2689 0.0331 0.072 Uiso calc R 1 . .
    C C17 0.9570(2) 0.15453(16) 0.06759(14) 0.0606(6) Uani d . 1 . .
    H H17 1.0243 0.1602 0.0250 0.073 Uiso calc R 1 . .
    C C18 0.9714(2) 0.08237(15) 0.12436(14) 0.0564(5) Uani d . 1 . .
    H H18 1.0498 0.0389 0.1218 0.068 Uiso calc R 1 . .
    C C19 0.8714(2) 0.07300(13) 0.18536(12) 0.0459(5) Uani d . 1 . .
    H H19 0.8808 0.0220 0.2238 0.055 Uiso calc R 1 . .
    C C20 0.4289(2) 0.32016(12) 0.02996(10) 0.0380(4) Uani d . 1 . .
    H H20A 0.4780 0.2757 -0.0073 0.046 Uiso calc R 1 . .
    H H20B 0.5023 0.3659 0.0516 0.046 Uiso calc R 1 . .
    C C21 0.3168(2) 0.37497(12) -0.02019(9) 0.0385(4) Uani d . 1 . .
    C C22 0.3657(3) 0.43780(13) -0.07970(11) 0.0553(5) Uani d . 1 . .
    H H22 0.4664 0.4466 -0.0858 0.066 Uiso calc R 1 . .
    C C23 0.2682(4) 0.48731(17) -0.12977(13) 0.0764(8) Uani d . 1 . .
    H H23 0.3021 0.5301 -0.1702 0.092 Uiso calc R 1 . .
    C C24 0.1224(4) 0.47491(18) -0.12138(15) 0.0839(9) Uani d . 1 . .
    H H24 0.0558 0.5084 -0.1566 0.101 Uiso calc R 1 . .
    C C25 0.0723(3) 0.41385(16) -0.06193(15) 0.0704(7) Uani d . 1 . .
    H H25 -0.0286 0.4058 -0.0557 0.084 Uiso calc R 1 . .
    C C26 0.1706(2) 0.36411(13) -0.01120(11) 0.0487(5) Uani d . 1 . .
    H H26 0.1363 0.3224 0.0299 0.058 Uiso calc R 1 . .
loop_
    _atom_site_aniso_label
    _atom_site_aniso_U_11
    _atom_site_aniso_U_22
    _atom_site_aniso_U_33
    _atom_site_aniso_U_12
    _atom_site_aniso_U_13
    _atom_site_aniso_U_23
    O1 0.0684(9) 0.0398(7) 0.0320(6) -0.0053(6) -0.0109(6) -0.0058(5)
    O2 0.0876(10) 0.0251(7) 0.0365(7) -0.0007(6) 0.0008(7) -0.0003(5)
    N1 0.0420(8) 0.0286(7) 0.0280(7) -0.0001(6) -0.0064(6) 0.0014(6)
    N2 0.0451(8) 0.0256(7) 0.0254(7) 0.0015(6) 0.0000(6) 0.0024(5)
    C1 0.0534(11) 0.0253(8) 0.0255(8) -0.0046(8) -0.0026(7) 0.0035(7)
    C2 0.0494(11) 0.0275(9) 0.0277(8) 0.0007(8) -0.0044(7) 0.0003(7)
    C3 0.0496(10) 0.0258(8) 0.0251(8) 0.0005(7) -0.0003(7) -0.0025(6)
    C4 0.0616(12) 0.0328(9) 0.0283(9) 0.0048(9) 0.0038(8) -0.0028(7)
    C5 0.0664(14) 0.0411(11) 0.0381(10) 0.0129(10) 0.0013(9) -0.0056(8)
    C6 0.0641(15) 0.0742(16) 0.0593(13) -0.0053(12) 0.0039(11) -0.0084(12)
    C7 0.0322(9) 0.0282(8) 0.0277(8) -0.0006(7) 0.0018(7) -0.0014(6)
    C8 0.0338(9) 0.0250(8) 0.0268(8) 0.0005(7) 0.0042(7) -0.0010(6)
    C9 0.0353(9) 0.0374(10) 0.0267(8) 0.0040(7) -0.0012(7) -0.0031(7)
    C10 0.0361(10) 0.0390(10) 0.0363(9) -0.0002(8) 0.0008(7) -0.0131(8)
    C11 0.0394(10) 0.0270(8) 0.0425(10) 0.0000(7) 0.0090(8) -0.0064(7)
    C12 0.0365(9) 0.0287(9) 0.0343(9) 0.0029(7) 0.0040(7) 0.0029(7)
    C13 0.0466(11) 0.0368(10) 0.0379(9) 0.0003(8) -0.0112(8) 0.0053(8)
    C14 0.0378(10) 0.0328(9) 0.0430(10) -0.0051(8) -0.0135(8) 0.0008(8)
    C15 0.0398(11) 0.0435(11) 0.0613(12) -0.0011(9) -0.0048(9) 0.0144(9)
    C16 0.0472(12) 0.0683(15) 0.0654(14) -0.0086(11) 0.0005(10) 0.0253(11)
    C17 0.0401(12) 0.0711(15) 0.0707(14) -0.0050(11) 0.0047(10) 0.0036(12)
    C18 0.0400(11) 0.0509(13) 0.0779(15) 0.0021(9) -0.0041(11) -0.0037(11)
    C19 0.0426(11) 0.0368(10) 0.0572(12) -0.0012(9) -0.0127(9) 0.0023(9)
    C20 0.0502(11) 0.0339(9) 0.0302(8) -0.0051(8) 0.0038(8) 0.0057(7)
    C21 0.0631(13) 0.0280(9) 0.0243(8) 0.0036(8) -0.0005(8) -0.0006(7)
    C22 0.0937(16) 0.0383(11) 0.0345(10) 0.0081(11) 0.0103(10) 0.0069(8)
    C23 0.141(3) 0.0484(14) 0.0396(12) 0.0187(16) 0.0015(14) 0.0142(10)
    C24 0.132(3) 0.0580(16) 0.0587(15) 0.0313(17) -0.0366(17) 0.0071(12)
    C25 0.0779(16) 0.0554(14) 0.0756(16) 0.0177(12) -0.0285(13) -0.0023(12)
    C26 0.0633(14) 0.0394(11) 0.0425(10) 0.0056(10) -0.0105(9) 0.0016(8)
loop_
    _geom_bond_atom_site_label_1
    _geom_bond_atom_site_label_2
    _geom_bond_site_symmetry_2
    _geom_bond_distance
    _geom_bond_publ_flag
    O1 C1 . 1.2271(19) ?
    O2 C2 . 1.2216(19) ?
    N1 C1 . 1.367(2) ?
    N1 C7 . 1.4321(19) ?
    N1 C13 . 1.475(2) ?
    N2 C2 . 1.3678(19) ?
    N2 C8 . 1.4273(19) ?
    N2 C20 . 1.4710(19) ?
    C1 C3 . 1.516(2) ?
    C2 C3 . 1.529(2) ?
    C3 C4 . 1.521(2) ?
    C3 H3 . 1.0000 ?
    C4 C5 . 1.496(3) ?
    C4 H4A . 0.9900 ?
    C4 H4B . 0.9900 ?
    C5 C6 . 1.300(3) ?
    C5 H5 . 0.9500 ?
    C6 H6A . 0.9500 ?
    C6 H6B . 0.9500 ?
    C7 C12 . 1.393(2) ?
    C7 C8 . 1.400(2) ?
    C8 C9 . 1.392(2) ?
    C9 C10 . 1.376(2) ?
    C9 H9 . 0.9500 ?
    C10 C11 . 1.385(2) ?
    C10 H10 . 0.9500 ?
    C11 C12 . 1.376(2) ?
    C11 H11 . 0.9500 ?
    C12 H12 . 0.9500 ?
    C13 C14 . 1.509(2) ?
    C13 H13A . 0.9900 ?
    C13 H13B . 0.9900 ?
    C14 C15 . 1.383(2) ?
    C14 C19 . 1.388(2) ?
    C15 C16 . 1.388(3) ?
    C15 H15 . 0.9500 ?
    C16 C17 . 1.377(3) ?
    C16 H16 . 0.9500 ?
    C17 C18 . 1.371(3) ?
    C17 H17 . 0.9500 ?
    C18 C19 . 1.385(3) ?
    C18 H18 . 0.9500 ?
    C19 H19 . 0.9500 ?
    C20 C21 . 1.506(2) ?
    C20 H20A . 0.9900 ?
    C20 H20B . 0.9900 ?
    C21 C26 . 1.376(3) ?
    C21 C22 . 1.393(2) ?
    C22 C23 . 1.380(3) ?
    C22 H22 . 0.9500 ?
    C23 C24 . 1.372(4) ?
    C23 H23 . 0.9500 ?
    C24 C25 . 1.381(4) ?
    C24 H24 . 0.9500 ?
    C25 C26 . 1.392(3) ?
    C25 H25 . 0.9500 ?
    C26 H26 . 0.9500 ?
loop_
    _geom_angle_atom_site_label_1
    _geom_angle_atom_site_label_2
    _geom_angle_atom_site_label_3
    _geom_angle_site_symmetry_1
    _geom_angle_site_symmetry_3
    _geom_angle
    _geom_angle_publ_flag
    C1 N1 C7 . . 122.36(14) ?
    C1 N1 C13 . . 119.35(13) ?
    C7 N1 C13 . . 118.29(13) ?
    C2 N2 C8 . . 122.66(13) ?
    C2 N2 C20 . . 117.67(13) ?
    C8 N2 C20 . . 119.58(12) ?
    O1 C1 N1 . . 123.00(16) ?
    O1 C1 C3 . . 121.99(15) ?
    N1 C1 C3 . . 114.85(13) ?
    O2 C2 N2 . . 121.55(15) ?
    O2 C2 C3 . . 122.56(14) ?
    N2 C2 C3 . . 115.74(13) ?
    C1 C3 C4 . . 112.72(13) ?
    C1 C3 C2 . . 102.56(13) ?
    C4 C3 C2 . . 112.70(13) ?
    C1 C3 H3 . . 109.5 ?
    C4 C3 H3 . . 109.5 ?
    C2 C3 H3 . . 109.5 ?
    C5 C4 C3 . . 112.65(14) ?
    C5 C4 H4A . . 109.1 ?
    C3 C4 H4A . . 109.1 ?
    C5 C4 H4B . . 109.1 ?
    C3 C4 H4B . . 109.1 ?
    H4A C4 H4B . . 107.8 ?
    C6 C5 C4 . . 126.20(19) ?
    C6 C5 H5 . . 116.9 ?
    C4 C5 H5 . . 116.9 ?
    C5 C6 H6A . . 120.0 ?
    C5 C6 H6B . . 120.0 ?
    H6A C6 H6B . . 120.0 ?
    C12 C7 C8 . . 119.37(14) ?
    C12 C7 N1 . . 119.39(14) ?
    C8 C7 N1 . . 121.20(14) ?
    C9 C8 C7 . . 119.02(14) ?
    C9 C8 N2 . . 119.64(14) ?
    C7 C8 N2 . . 121.34(13) ?
    C10 C9 C8 . . 120.93(15) ?
    C10 C9 H9 . . 119.5 ?
    C8 C9 H9 . . 119.5 ?
    C9 C10 C11 . . 119.97(15) ?
    C9 C10 H10 . . 120.0 ?
    C11 C10 H10 . . 120.0 ?
    C12 C11 C10 . . 119.91(15) ?
    C12 C11 H11 . . 120.0 ?
    C10 C11 H11 . . 120.0 ?
    C11 C12 C7 . . 120.77(15) ?
    C11 C12 H12 . . 119.6 ?
    C7 C12 H12 . . 119.6 ?
    N1 C13 C14 . . 112.15(13) ?
    N1 C13 H13A . . 109.2 ?
    C14 C13 H13A . . 109.2 ?
    N1 C13 H13B . . 109.2 ?
    C14 C13 H13B . . 109.2 ?
    H13A C13 H13B . . 107.9 ?
    C15 C14 C19 . . 118.41(17) ?
    C15 C14 C13 . . 122.04(16) ?
    C19 C14 C13 . . 119.55(16) ?
    C14 C15 C16 . . 120.56(18) ?
    C14 C15 H15 . . 119.7 ?
    C16 C15 H15 . . 119.7 ?
    C17 C16 C15 . . 120.13(19) ?
    C17 C16 H16 . . 119.9 ?
    C15 C16 H16 . . 119.9 ?
    C18 C17 C16 . . 120.0(2) ?
    C18 C17 H17 . . 120.0 ?
    C16 C17 H17 . . 120.0 ?
    C17 C18 C19 . . 119.90(19) ?
    C17 C18 H18 . . 120.1 ?
    C19 C18 H18 . . 120.1 ?
    C18 C19 C14 . . 120.98(18) ?
    C18 C19 H19 . . 119.5 ?
    C14 C19 H19 . . 119.5 ?
    N2 C20 C21 . . 116.17(14) ?
    N2 C20 H20A . . 108.2 ?
    C21 C20 H20A . . 108.2 ?
    N2 C20 H20B . . 108.2 ?
    C21 C20 H20B . . 108.2 ?
    H20A C20 H20B . . 107.4 ?
    C26 C21 C22 . . 119.19(18) ?
    C26 C21 C20 . . 123.27(15) ?
    C22 C21 C20 . . 117.52(18) ?
    C23 C22 C21 . . 120.2(2) ?
    C23 C22 H22 . . 119.9 ?
    C21 C22 H22 . . 119.9 ?
    C24 C23 C22 . . 120.2(2) ?
    C24 C23 H23 . . 119.9 ?
    C22 C23 H23 . . 119.9 ?
    C23 C24 C25 . . 120.2(2) ?
    C23 C24 H24 . . 119.9 ?
    C25 C24 H24 . . 119.9 ?
    C24 C25 C26 . . 119.6(3) ?
    C24 C25 H25 . . 120.2 ?
    C26 C25 H25 . . 120.2 ?
    C21 C26 C25 . . 120.5(2) ?
    C21 C26 H26 . . 119.8 ?
    C25 C26 H26 . . 119.8 ?
loop_
    _geom_torsion_atom_site_label_1
    _geom_torsion_atom_site_label_2
    _geom_torsion_atom_site_label_3
    _geom_torsion_atom_site_label_4
    _geom_torsion_site_symmetry_1
    _geom_torsion_site_symmetry_2
    _geom_torsion_site_symmetry_3
    _geom_torsion_site_symmetry_4
    _geom_torsion
    _geom_torsion_publ_flag
    C7 N1 C1 O1 . . . . 178.80(15) ?
    C13 N1 C1 O1 . . . . -0.6(2) ?
    C7 N1 C1 C3 . . . . -5.8(2) ?
    C13 N1 C1 C3 . . . . 174.81(13) ?
    C8 N2 C2 O2 . . . . 177.22(16) ?
    C20 N2 C2 O2 . . . . 0.8(2) ?
    C8 N2 C2 C3 . . . . 1.5(2) ?
    C20 N2 C2 C3 . . . . -174.87(14) ?
    O1 C1 C3 C4 . . . . -19.6(2) ?
    N1 C1 C3 C4 . . . . 164.96(14) ?
    O1 C1 C3 C2 . . . . 101.85(17) ?
    N1 C1 C3 C2 . . . . -73.59(16) ?
    O2 C2 C3 C1 . . . . -99.46(19) ?
    N2 C2 C3 C1 . . . . 76.21(17) ?
    O2 C2 C3 C4 . . . . 22.0(2) ?
    N2 C2 C3 C4 . . . . -162.32(14) ?
    C1 C3 C4 C5 . . . . -171.39(14) ?
    C2 C3 C4 C5 . . . . 73.10(19) ?
    C3 C4 C5 C6 . . . . 140.7(2) ?
    C1 N1 C7 C12 . . . . -129.21(16) ?
    C13 N1 C7 C12 . . . . 50.2(2) ?
    C1 N1 C7 C8 . . . . 53.2(2) ?
    C13 N1 C7 C8 . . . . -127.46(16) ?
    C12 C7 C8 C9 . . . . -1.5(2) ?
    N1 C7 C8 C9 . . . . 176.16(14) ?
    C12 C7 C8 N2 . . . . 179.35(14) ?
    N1 C7 C8 N2 . . . . -3.0(2) ?
    C2 N2 C8 C9 . . . . 134.46(16) ?
    C20 N2 C8 C9 . . . . -49.2(2) ?
    C2 N2 C8 C7 . . . . -46.4(2) ?
    C20 N2 C8 C7 . . . . 129.94(16) ?
    C7 C8 C9 C10 . . . . 1.6(2) ?
    N2 C8 C9 C10 . . . . -179.23(15) ?
    C8 C9 C10 C11 . . . . -0.3(2) ?
    C9 C10 C11 C12 . . . . -1.1(2) ?
    C10 C11 C12 C7 . . . . 1.2(2) ?
    C8 C7 C12 C11 . . . . 0.1(2) ?
    N1 C7 C12 C11 . . . . -177.57(14) ?
    C1 N1 C13 C14 . . . . -124.15(16) ?
    C7 N1 C13 C14 . . . . 56.45(19) ?
    N1 C13 C14 C15 . . . . 34.5(2) ?
    N1 C13 C14 C19 . . . . -146.39(15) ?
    C19 C14 C15 C16 . . . . 0.8(3) ?
    C13 C14 C15 C16 . . . . 179.95(18) ?
    C14 C15 C16 C17 . . . . -0.8(3) ?
    C15 C16 C17 C18 . . . . -0.3(3) ?
    C16 C17 C18 C19 . . . . 1.4(3) ?
    C17 C18 C19 C14 . . . . -1.3(3) ?
    C15 C14 C19 C18 . . . . 0.2(3) ?
    C13 C14 C19 C18 . . . . -178.88(17) ?
    C2 N2 C20 C21 . . . . -71.74(19) ?
    C8 N2 C20 C21 . . . . 111.77(17) ?
    N2 C20 C21 C26 . . . . -9.8(2) ?
    N2 C20 C21 C22 . . . . 171.75(15) ?
    C26 C21 C22 C23 . . . . -1.0(3) ?
    C20 C21 C22 C23 . . . . 177.51(17) ?
    C21 C22 C23 C24 . . . . -0.1(3) ?
    C22 C23 C24 C25 . . . . 1.0(4) ?
    C23 C24 C25 C26 . . . . -0.8(4) ?
    C22 C21 C26 C25 . . . . 1.2(3) ?
    C20 C21 C26 C25 . . . . -177.19(17) ?
    C24 C25 C26 C21 . . . . -0.4(3) ?
