# Supplementary material for: 3-Allyl-1,5-dibenzyl-1,5-benzodiazepine-2,4-dione
Source: Acta Crystallogr Sect E Struct Rep Online. 2009 Nov 21;65(Pt 12):o3150. doi: 10.1107/S160053680904851X (PMC2972173; doi:10.1107/S160053680904851X)
Supplement: Supplementary file 2 [file e-65-o3150-Isup2.hkl]

# 
# h,k,l, Fc-squared, Fo-squared, sigma(Fo-squared) and status flag 
# 
data_I
_shelx_title '  P21/c' 
_shelx_refln_list_code          4 
_shelx_F_calc_maximum      187.43 
_exptl_crystal_F_000       840.00 
_reflns_d_resolution_high  0.7697 
 
loop_ 
 _symmetry_equiv_pos_as_xyz 
 'x, y, z' 
 '-x, y+1/2, -z+1/2' 
 '-x, -y, -z' 
 'x, -y-1/2, z-1/2' 
 
_cell_length_a     9.2603 
_cell_length_b    14.0037 
_cell_length_c    16.2249 
_cell_angle_alpha  90.000 
_cell_angle_beta   91.996 
_cell_angle_gamma  90.000 
 
_shelx_F_squared_multiplier     1.000 
 
loop_ 
 _refln_index_h 
 _refln_index_k 
 _refln_index_l 
 _refln_F_squared_calc 
 _refln_F_squared_meas 
 _refln_F_squared_sigma 
 _refln_observed_status 
   1   0   0    11925.47    11798.76    114.94 o 
   2   0   0      102.45       95.26      3.37 o 
   3   0   0     5232.83     5182.37     56.85 o 
   4   0   0      388.47      391.45      9.25 o 
   5   0   0      532.85      535.46     12.06 o 
   6   0   0      667.62      674.10     14.18 o 
   7   0   0      165.63      147.03      8.03 o 
   8   0   0       34.82       22.47      6.19 o 
   9   0   0        0.80        0.00      7.06 o 
  10   0   0      177.86      201.46     29.33 o 
  11   0   0       57.45        8.31     21.79 o 
  12   0   0        1.89       12.84     24.09 o 
   1   1   0     9936.61     9628.48     73.57 o 
   2   1   0    16388.54    16028.57    119.77 o 
   3   1   0     1622.35     1614.33     14.80 o 
   4   1   0      179.65      156.01      4.64 o 
   5   1   0      130.59      129.14      4.50 o 
   6   1   0       33.74       55.42      3.94 o 
   7   1   0      265.73      241.03      7.00 o 
   8   1   0       45.36       57.51      4.97 o 
   9   1   0      295.44      289.29     11.16 o 
  10   1   0        0.20       -7.64      6.47 o 
  11   1   0       11.40       32.05     17.21 o 
  12   1   0        4.86       25.63     16.88 o 
   0   2   0     5125.41     4966.42    113.07 o 
   1   2   0      973.89     1012.46      9.69 o 
   2   2   0      105.25      114.57      2.74 o 
   3   2   0     1722.37     1729.94     15.76 o 
   4   2   0     1391.18     1418.79     14.12 o 
   5   2   0       26.68       35.66      3.18 o 
   6   2   0       12.85        8.87      3.31 o 
   7   2   0       82.19       89.07      4.91 o 
   8   2   0       10.93       10.13      4.47 o 
   9   2   0      220.78      246.79     10.73 o 
  10   2   0        0.22       -1.73      7.27 o 
  11   2   0        0.21        9.25     14.15 o 
   1   3   0      421.27      448.12      5.33 o 
   2   3   0      140.79      121.49      2.46 o 
   3   3   0      199.80      196.59      4.16 o 
   4   3   0      397.42      374.38      6.10 o 
   5   3   0      170.02      182.38      4.82 o 
   6   3   0      161.53      160.24      5.88 o 
   7   3   0      108.68      116.19      5.48 o 
   8   3   0       33.20       45.93      7.02 o 
   9   3   0      120.70      134.16      8.92 o 
  10   3   0        1.19       -2.42      7.98 o 
  11   3   0      137.58      151.69     15.05 o 
   0   4   0      308.08      258.71      7.24 o 
   1   4   0     1791.44     1730.43     15.58 o 
   2   4   0       28.81       28.09      2.42 o 
   3   4   0     1718.81     1705.40     15.68 o 
   4   4   0        1.64        0.82      2.28 o 
   5   4   0        1.29        3.24      2.40 o 
   6   4   0      182.10      179.65      5.13 o 
   7   4   0      232.52      238.71      7.56 o 
   8   4   0       48.12       45.80      6.50 o 
   9   4   0       33.83       37.71      6.98 o 
  10   4   0       26.38       32.12      8.30 o 
  11   4   0       34.72       43.59      9.74 o 
   1   5   0        4.52        2.38      2.10 o 
   2   5   0      338.19      357.52      5.57 o 
   3   5   0        0.38       -1.17      2.23 o 
   4   5   0      192.18      210.38      4.69 o 
   5   5   0      556.20      599.16      8.07 o 
   6   5   0        7.86        8.02      3.02 o 
   7   5   0        3.29        0.51      5.02 o 
   8   5   0       96.51       91.48      8.00 o 
   9   5   0        2.92        7.51      6.68 o 
  10   5   0        5.35       11.79      7.91 o 
  11   5   0        2.44        2.77     11.56 o 
   0   6   0      366.62      319.35     14.12 o 
   1   6   0      216.63      191.58      5.47 o 
   2   6   0        0.56       -1.66      2.46 o 
   3   6   0       49.85       62.73      3.04 o 
   4   6   0      154.60      168.80      3.92 o 
   5   6   0       60.53       56.82      2.69 o 
   6   6   0       96.74       97.18      6.41 o 
   7   6   0       45.71       47.50      6.96 o 
   8   6   0       50.76       54.60      7.44 o 
   9   6   0        4.14       -1.45      7.12 o 
  10   6   0        4.06        6.86      8.27 o 
  11   6   0       11.71       17.90     15.39 o 
   1   7   0      102.25      115.78      4.59 o 
   2   7   0      637.80      673.26      9.31 o 
   3   7   0       21.31       17.24      2.83 o 
   4   7   0      217.81      198.57      4.67 o 
   5   7   0        3.08       -1.15      3.11 o 
   6   7   0       83.52       98.24      6.71 o 
   7   7   0        4.72       -8.63      5.75 o 
   8   7   0        1.37       -4.12      6.57 o 
   9   7   0        8.31       -2.87      6.93 o 
  10   7   0       39.54       47.33      9.44 o 
  11   7   0        2.45      -15.21     10.14 o 
   0   8   0     1217.04      766.28     28.48 o 
   1   8   0     2574.82     2561.37     29.51 o 
   2   8   0      457.42      436.07      7.13 o 
   3   8   0       16.69       23.52      4.32 o 
   4   8   0      152.08      165.44      7.66 o 
   5   8   0      268.93      268.16     11.71 o 
   6   8   0      166.21      195.25      9.66 o 
   7   8   0       36.04       31.68      7.15 o 
   8   8   0       25.99       25.91      8.44 o 
   9   8   0       13.08       -1.45      6.93 o 
  10   8   0        0.46        2.61      8.47 o 
   1   9   0       39.69       46.16      4.63 o 
   2   9   0      189.01      179.78      6.16 o 
   3   9   0        2.53        0.43      3.29 o 
   4   9   0        9.14       -4.26      6.01 o 
   5   9   0        2.88        3.04      6.49 o 
   6   9   0      300.62      307.55     14.12 o 
   7   9   0        2.47        3.78      6.56 o 
   8   9   0      103.65      104.49      9.35 o 
   9   9   0        0.03        6.17      8.56 o 
  10   9   0        0.16       -9.51      8.38 o 
   0  10   0        0.38       -1.81      2.51 o 
   1  10   0       66.17       84.54      5.36 o 
   2  10   0      209.98      217.08      7.78 o 
   3  10   0       94.29       97.07      5.76 o 
   4  10   0        3.99        3.86      6.45 o 
   5  10   0        6.78        0.66      6.72 o 
   6  10   0        9.15       11.96      6.26 o 
   7  10   0      133.12      148.14     10.07 o 
   8  10   0      349.91      397.69     14.98 o 
   9  10   0      295.43      340.22     16.82 o 
  10  10   0       41.52       54.24     11.30 o 
   1  11   0       50.40       48.59      5.33 o 
   2  11   0       69.28       74.78      5.95 o 
   3  11   0        1.56        3.36      6.51 o 
   4  11   0        0.02      -11.76      9.83 o 
   5  11   0       22.88       18.22      7.34 o 
   6  11   0      215.49      224.51     11.34 o 
   7  11   0      351.45      344.23     16.64 o 
   8  11   0       22.02       18.90      8.93 o 
   9  11   0       30.62       41.61     10.28 o 
   0  12   0      234.43      222.08     28.99 o 
   1  12   0        5.50       -2.93      4.64 o 
   2  12   0      567.26      545.70     14.86 o 
   3  12   0       10.58        9.89      6.85 o 
   4  12   0       15.66        3.41      6.98 o 
   5  12   0       43.95       50.85      9.66 o 
   6  12   0        1.80       -9.45      6.30 o 
   7  12   0        0.58       -6.55      6.91 o 
   8  12   0        0.15       -2.24      8.34 o 
   9  12   0       46.77       55.41     11.03 o 
   1  13   0      764.05      692.60     13.58 o 
   2  13   0      177.13      139.19      9.05 o 
   3  13   0        0.00       -0.08      7.08 o 
   4  13   0       52.53       52.36      8.81 o 
   5  13   0       19.02       12.64      7.62 o 
   6  13   0       12.78       17.56      7.97 o 
   7  13   0        2.46       -2.28      8.49 o 
   8  13   0        2.38        8.86      8.99 o 
   0  14   0       84.99       44.61      9.03 o 
   1  14   0      128.43      101.68      8.58 o 
   2  14   0        6.76        7.53      7.16 o 
   3  14   0      276.44      248.30     13.20 o 
   4  14   0       46.17       44.86      8.97 o 
   5  14   0        0.91        6.32      8.14 o 
   6  14   0        5.43        7.01      8.19 o 
   7  14   0       17.27       17.02      9.55 o 
   1  15   0      104.42      112.45     11.88 o 
   2  15   0        2.33       -2.70      6.67 o 
   3  15   0       24.24       22.78      8.07 o 
   4  15   0       16.45       -1.75      7.39 o 
   5  15   0        5.17        3.30      9.75 o 
   6  15   0        1.08       -8.41      8.91 o 
   0  16   0       23.69       33.70     13.39 o 
   1  16   0        0.85        9.02      7.81 o 
   2  16   0      144.38      155.40     11.39 o 
   3  16   0       21.27       19.56     10.60 o 
   4  16   0        0.11       -0.77      7.73 o 
   5  16   0        7.04       18.44     13.14 o 
   1  17   0       36.09       44.05     14.68 o 
   2  17   0        1.89        6.70      9.84 o 
   3  17   0       62.13       48.44      9.95 o 
   4  17   0        2.31       -6.92     10.79 o 
   0  18   0        0.34      -10.41     12.40 o 
   1  18   0       91.48       89.28     11.76 o 
 -12   1   1        0.67       -7.10     15.63 o 
 -11   1   1       30.22       42.79     17.62 o 
 -10   1   1       55.45       87.18     20.64 o 
  -9   1   1       58.14       68.58      9.36 o 
  -8   1   1        7.41        4.28      4.16 o 
  -7   1   1        7.99        7.24      3.69 o 
  -6   1   1      104.90      101.88      7.05 o 
  -5   1   1      694.20      671.37     10.46 o 
  -4   1   1      346.63      324.49      5.70 o 
  -3   1   1     2913.98     2811.09     24.02 o 
  -2   1   1       13.44        8.80      1.34 o 
  -1   1   1      744.38      821.65      6.89 o 
   0   1   1      359.79      299.24      2.63 o 
   1   1   1        0.12       -0.07      0.82 o 
   2   1   1     2111.57     2047.70     15.97 o 
   3   1   1      125.76      131.70      3.06 o 
   4   1   1     1417.14     1499.64     14.72 o 
   5   1   1       25.91       19.79      3.06 o 
   6   1   1       83.33       87.40      4.33 o 
   7   1   1       65.43       61.24      4.49 o 
   8   1   1        1.61        3.51      4.32 o 
   9   1   1      161.19      175.00      8.07 o 
  10   1   1        6.44        4.56      7.23 o 
  11   1   1        5.43       14.15     14.62 o 
 -11   2   1       11.59       32.60     15.74 o 
 -10   2   1       25.58       27.91      8.08 o 
  -9   2   1       75.52       65.71      7.99 o 
  -8   2   1      458.52      452.55      9.52 o 
  -7   2   1      125.55      123.53      5.57 o 
  -6   2   1       24.29       23.94      3.44 o 
  -5   2   1        2.33       -0.23      2.53 o 
  -4   2   1      707.81      743.19      8.91 o 
  -3   2   1       55.43       45.91      1.99 o 
  -2   2   1     2398.94     2443.38     18.93 o 
  -1   2   1     1606.42     1564.06     14.70 o 
   1   2   1    12988.36    12745.46    100.13 o 
   2   2   1      131.20      133.46      3.17 o 
   3   2   1     3071.87     2975.31     26.99 o 
   4   2   1        3.62        1.63      2.28 o 
   5   2   1       39.94       46.72      2.89 o 
   6   2   1      136.59      138.37      4.69 o 
   7   2   1        1.78       -2.63      3.56 o 
   8   2   1       40.30       41.91      5.02 o 
   9   2   1        5.81       -1.44      6.62 o 
  10   2   1       36.56       46.52      8.69 o 
  11   2   1        0.02      -11.77     12.45 o 
 -11   3   1        5.83       15.48      9.99 o 
 -10   3   1       37.64       40.69      8.73 o 
  -9   3   1      236.16      256.92     11.15 o 
  -8   3   1      239.98      244.43     10.31 o 
  -7   3   1      252.34      228.59      6.59 o 
  -6   3   1      309.83      299.37      7.09 o 
  -5   3   1       54.13       57.79      2.72 o 
  -4   3   1      111.17      118.59      3.30 o 
  -3   3   1      127.59      132.00      3.07 o 
  -2   3   1      473.34      470.29      9.64 o 
  -1   3   1     1193.53     1213.80      9.64 o 
   0   3   1      117.91      115.16      3.64 o 
   1   3   1    23541.36    22831.56    161.14 o 
   2   3   1      399.84      380.91      5.15 o 
   3   3   1      442.97      431.56      6.39 o 
   4   3   1     1023.85     1128.37     12.01 o 
   5   3   1       53.13       50.19      3.37 o 
   6   3   1       21.68       14.39      3.70 o 
   7   3   1        1.16       -5.84      3.89 o 
   8   3   1       46.25       50.61      5.80 o 
   9   3   1        0.70       -4.89      7.76 o 
  10   3   1        0.01       11.87      7.70 o 
  11   3   1       11.74       12.75      8.62 o 
 -11   4   1       58.57       56.90     15.64 o 
 -10   4   1       47.88       37.65      9.03 o 
  -9   4   1       95.23       81.50      8.21 o 
  -8   4   1      211.56      228.63     14.14 o 
  -7   4   1      124.33      129.72      7.15 o 
  -6   4   1      239.63      246.18      6.03 o 
  -5   4   1      174.04      193.14      4.54 o 
  -4   4   1       10.29       12.79      2.00 o 
  -3   4   1      220.68      217.73      7.46 o 
  -2   4   1      310.76      281.82      4.45 o 
  -1   4   1     4571.61     4584.92     35.80 o 
   1   4   1     4240.00     4096.29     32.16 o 
   2   4   1      483.61      453.09      6.27 o 
   3   4   1       15.66       13.91      2.66 o 
   4   4   1      559.17      580.68      8.27 o 
   5   4   1      130.78      133.32      4.20 o 
   6   4   1      182.38      179.01      6.20 o 
   7   4   1       85.58      102.82      5.89 o 
   8   4   1       81.47       82.80      7.63 o 
   9   4   1        4.63        1.86      6.34 o 
  10   4   1       23.06       24.57     10.83 o 
  11   4   1      111.64      145.78     15.03 o 
 -11   5   1        1.45      -12.70      9.43 o 
 -10   5   1        4.88        9.10      6.92 o 
  -9   5   1       10.05       10.53      6.59 o 
  -8   5   1        1.43       -1.24      5.82 o 
  -7   5   1      157.93      164.99      7.93 o 
  -6   5   1        8.41       11.04      3.56 o 
  -5   5   1       80.29       82.56      3.44 o 
  -4   5   1       60.45       65.12      4.93 o 
  -3   5   1      446.78      434.92     11.68 o 
  -2   5   1      679.06      683.34      7.22 o 
  -1   5   1      594.19      581.92      7.55 o 
   1   5   1       28.41       35.66      2.84 o 
   2   5   1        0.06       -0.36      2.38 o 
   3   5   1      156.09      145.43      4.43 o 
   4   5   1      173.87      184.75      4.96 o 
   5   5   1        2.25        1.59      2.60 o 
   6   5   1       84.49       83.05      4.34 o 
   7   5   1       51.04       47.06      6.76 o 
   8   5   1        0.41        1.46      5.65 o 
   9   5   1      117.29      110.36      8.63 o 
  10   5   1       17.51        3.19     11.27 o 
  11   5   1        0.59       -2.06     10.08 o 
 -11   6   1        0.05        5.70     10.66 o 
 -10   6   1       10.71       10.28      9.92 o 
  -9   6   1       39.59       37.50      7.69 o 
  -8   6   1        2.50        1.66      6.28 o 
  -7   6   1        8.64        4.68      5.20 o 
  -6   6   1      114.91      106.35      6.72 o 
  -5   6   1       49.98       53.97      5.23 o 
  -4   6   1      189.29      188.91      6.07 o 
  -3   6   1      222.40      211.79      7.52 o 
  -2   6   1      819.54      838.40     10.06 o 
  -1   6   1     1504.48     1593.81     16.47 o 
   0   6   1      805.22      890.68     15.75 o 
   1   6   1        1.02       -0.91      2.98 o 
   2   6   1      161.19      178.63      4.66 o 
   3   6   1      951.93      989.08     12.48 o 
   4   6   1        1.02        1.53      2.62 o 
   5   6   1        1.65       -2.31      3.02 o 
   6   6   1       80.35       79.52      4.92 o 
   7   6   1      866.43      872.50     18.55 o 
   8   6   1        1.33        1.75      6.31 o 
   9   6   1       12.22       10.33      9.98 o 
  10   6   1        0.39       -2.19      7.38 o 
  11   6   1        5.04        0.72     14.24 o 
 -11   7   1        8.05        2.97     10.84 o 
 -10   7   1        0.37       -3.08      7.07 o 
  -9   7   1       25.37       18.41      7.10 o 
  -8   7   1        4.97       -2.01      6.38 o 
  -7   7   1       93.28       85.05      8.06 o 
  -6   7   1      187.11      177.50      8.16 o 
  -5   7   1       59.77       58.54      5.67 o 
  -4   7   1      217.50      229.20      7.42 o 
  -3   7   1     1126.44     1272.34     14.74 o 
  -2   7   1      451.24      428.55      7.54 o 
  -1   7   1       16.65       17.82      3.17 o 
   0   7   1      117.20      155.28      7.29 o 
   1   7   1     2697.56     2940.28     32.58 o 
   2   7   1      146.92      164.62      4.64 o 
   3   7   1     1021.48     1089.79     13.65 o 
   4   7   1       70.78       76.13      3.66 o 
   5   7   1      155.94      163.88      7.43 o 
   6   7   1        1.79        5.69      5.90 o 
   7   7   1      158.74      165.91      9.47 o 
   8   7   1       81.05       84.60      8.28 o 
   9   7   1        4.48       -6.31      6.60 o 
  10   7   1        2.29        8.99     10.38 o 
  11   7   1        9.82        1.39     16.14 o 
 -10   8   1       36.06       26.46      9.81 o 
  -9   8   1       45.76       38.21      8.28 o 
  -8   8   1       79.80       84.70      9.67 o 
  -7   8   1      140.70      138.02      9.82 o 
  -6   8   1      143.16      150.46      8.10 o 
  -5   8   1       13.55       14.31      5.48 o 
  -4   8   1       35.45       25.44      6.27 o 
  -3   8   1        7.77        2.84      3.79 o 
  -2   8   1        4.70       10.42      2.89 o 
  -1   8   1     1455.81     1514.75     18.20 o 
   0   8   1      212.98      233.61     11.38 o 
   1   8   1      294.06      262.29      7.53 o 
   2   8   1      368.27      369.84      7.30 o 
   3   8   1        1.51        6.57      3.18 o 
   4   8   1      225.22      217.35      6.95 o 
   5   8   1      322.36      305.53     12.38 o 
   6   8   1      305.30      304.73     11.63 o 
   7   8   1      170.74      165.63      9.70 o 
   8   8   1       63.40       71.95      8.15 o 
   9   8   1        0.62       -2.23      6.84 o 
  10   8   1       21.34       36.54     20.79 o 
 -10   9   1       36.31       29.42     10.36 o 
  -9   9   1       13.95       12.69      7.36 o 
  -8   9   1       25.89       29.45      7.56 o 
  -7   9   1      362.08      347.13     13.69 o 
  -6   9   1      152.66      171.27     10.00 o 
  -5   9   1      233.45      246.20     10.69 o 
  -4   9   1       55.29       55.26      7.53 o 
  -3   9   1        0.49        1.30      3.09 o 
  -2   9   1       39.47       33.27      3.56 o 
  -1   9   1      392.22      414.14      8.87 o 
   0   9   1        0.35       -0.59      3.14 o 
   1   9   1       43.69       40.96      4.40 o 
   2   9   1       69.76       60.36      4.26 o 
   3   9   1      590.10      598.09     11.15 o 
   4   9   1      292.58      293.04      9.78 o 
   5   9   1      589.98      605.72     17.21 o 
   6   9   1      191.06      212.32     11.69 o 
   7   9   1        0.87       -9.21      6.14 o 
   8   9   1      100.26      111.48      9.50 o 
   9   9   1      214.76      199.78     13.32 o 
  10   9   1      128.80      177.89     17.98 o 
 -10  10   1      291.90      361.20     18.38 o 
  -9  10   1      192.28      212.98     16.17 o 
  -8  10   1       72.24       75.23      9.54 o 
  -7  10   1       62.53       64.99      8.51 o 
  -6  10   1        0.25       -0.82      6.17 o 
  -5  10   1       41.61       45.40      7.29 o 
  -4  10   1       26.86       33.75      7.52 o 
  -3  10   1       46.95       39.47      7.10 o 
  -2  10   1       44.70       42.73      4.66 o 
  -1  10   1      111.71      136.10      8.82 o 
   0  10   1      473.22      455.33     15.16 o 
   1  10   1       31.14       35.13      5.00 o 
   2  10   1      194.12      195.84      6.87 o 
   3  10   1      224.00      192.03      6.49 o 
   4  10   1      172.06      175.92     10.48 o 
   5  10   1      127.43      133.61     10.15 o 
   6  10   1      232.42      239.57     12.51 o 
   7  10   1      191.96      205.54     11.36 o 
   8  10   1      346.17      389.91     14.97 o 
   9  10   1       24.29       23.05      9.46 o 
  10  10   1        1.20        8.93      9.75 o 
  -9  11   1        8.74       24.63      9.79 o 
  -8  11   1        7.18       15.18      8.59 o 
  -7  11   1       37.70       44.23      7.90 o 
  -6  11   1        0.51        3.67      6.57 o 
  -5  11   1      122.13      138.12      9.55 o 
  -4  11   1       55.67       44.49      8.08 o 
  -3  11   1       27.56       20.27      7.19 o 
  -2  11   1        3.94       -6.28      4.19 o 
  -1  11   1        6.70       16.43      4.93 o 
   0  11   1        0.39       -1.81      3.61 o 
   1  11   1        6.20       -3.50      4.59 o 
   2  11   1        2.33       -0.13      3.97 o 
   3  11   1       41.41       42.23      7.41 o 
   4  11   1        0.92        8.78      6.84 o 
   5  11   1        6.17       12.85      8.85 o 
   6  11   1       40.03       45.58      8.80 o 
   7  11   1       68.92       66.29      8.52 o 
   8  11   1        0.58      -11.07      7.38 o 
   9  11   1       10.23       31.70      9.83 o 
  -9  12   1        0.00       -6.44      9.16 o 
  -8  12   1        7.11       -5.09      8.18 o 
  -7  12   1        5.13        6.45      7.24 o 
  -6  12   1       37.31       36.36      7.94 o 
  -5  12   1        5.59        1.38      7.60 o 
  -4  12   1       15.49       25.95      7.91 o 
  -3  12   1       41.55       48.90      8.41 o 
  -2  12   1       36.32       25.15      6.72 o 
  -1  12   1      105.01       97.58      6.28 o 
   0  12   1      400.49      358.82     27.00 o 
   1  12   1       40.14       40.43      5.94 o 
   2  12   1       18.49       17.19      4.97 o 
   3  12   1       17.35       14.96      7.42 o 
   4  12   1        0.18        2.77      6.81 o 
   5  12   1       14.20       11.22     10.05 o 
   6  12   1       19.61       25.90     10.58 o 
   7  12   1      119.33      124.37     15.55 o 
   8  12   1        1.52        9.06      8.85 o 
   9  12   1        0.10        0.08      8.90 o 
  -8  13   1       20.62        9.20      9.81 o 
  -7  13   1       31.74       39.15      9.84 o 
  -6  13   1       32.03       27.06      7.63 o 
  -5  13   1       38.22       39.67      9.28 o 
  -4  13   1       10.78       19.09      9.92 o 
  -3  13   1       63.89       50.99      9.97 o 
  -2  13   1        2.44        6.68      6.41 o 
  -1  13   1       32.24       34.36      6.05 o 
   0  13   1        3.32       -1.22      3.24 o 
   1  13   1        0.38       -7.27      4.85 o 
   2  13   1      157.76      160.11      9.79 o 
   3  13   1        3.75       10.96      7.58 o 
   4  13   1       57.63       65.54     12.60 o 
   5  13   1        0.66       -6.33      7.02 o 
   6  13   1        0.00       -3.18      7.13 o 
   7  13   1        0.03       -9.24      7.85 o 
   8  13   1        7.98       15.28      9.19 o 
  -7  14   1        7.64        6.51      9.28 o 
  -6  14   1        5.96        8.71      8.53 o 
  -5  14   1       35.24       36.92      8.09 o 
  -4  14   1       23.23       30.74      8.36 o 
  -3  14   1       48.75       32.47     10.03 o 
  -2  14   1      202.16      202.60     10.94 o 
  -1  14   1        0.04       -0.82      6.27 o 
   0  14   1        8.11        7.69      4.71 o 
   1  14   1       24.18       20.95      6.83 o 
   2  14   1        2.31       -3.14      6.31 o 
   3  14   1      150.06      143.76     10.97 o 
   4  14   1        3.19       -4.68      7.25 o 
   5  14   1        0.09        0.49      7.70 o 
   6  14   1       16.11        1.52     10.77 o 
   7  14   1       25.46       17.06      9.23 o 
  -6  15   1       35.03       29.11     13.21 o 
  -5  15   1        1.54       -0.33      8.64 o 
  -4  15   1       80.80       76.37      9.92 o 
  -3  15   1        2.97       15.78      8.19 o 
  -2  15   1       18.31       15.43      6.76 o 
  -1  15   1        0.16       -6.72      6.29 o 
   0  15   1       29.13       27.14      8.27 o 
   1  15   1       70.77       46.55     11.59 o 
   2  15   1       11.27        9.98      6.77 o 
   3  15   1        2.36       -1.80      7.29 o 
   4  15   1       14.56       21.22      8.55 o 
   5  15   1        0.85      -12.87      8.86 o 
   6  15   1       14.52       20.56     10.86 o 
  -5  16   1        3.39       -7.33     11.68 o 
  -4  16   1       10.64        6.22      9.97 o 
  -3  16   1        0.76        1.67      7.94 o 
  -2  16   1       54.58       54.49      9.62 o 
  -1  16   1       16.21       23.83      8.39 o 
   0  16   1      302.60      320.10     17.47 o 
   1  16   1        1.23        1.17      9.40 o 
   2  16   1      105.55      102.33      9.75 o 
   3  16   1       39.55       26.34      8.71 o 
   4  16   1        5.43        4.42      8.19 o 
   5  16   1       49.78       60.51     12.19 o 
  -4  17   1        0.34       10.50     10.54 o 
  -3  17   1       68.49       57.08     17.54 o 
  -2  17   1        5.31       -9.97      9.27 o 
  -1  17   1       21.07       35.33     12.32 o 
   0  17   1       39.82       44.19      9.92 o 
   1  17   1       29.05       15.43     10.77 o 
   2  17   1        6.23       15.62      8.58 o 
   3  17   1       22.26       18.44      8.95 o 
   4  17   1       37.33       46.39     11.97 o 
  -1  18   1       13.32       16.89     11.71 o 
   0  18   1        2.92        9.57      9.06 o 
   1  18   1        2.58       -7.49      8.43 o 
 -12   0   2        3.98      -28.23     18.82 o 
 -11   0   2        8.08       -9.44     18.39 o 
 -10   0   2        0.90        2.83     18.96 o 
  -9   0   2      244.56      215.22     10.61 o 
  -8   0   2      313.15      291.03     14.28 o 
  -7   0   2       68.94       77.90      6.95 o 
  -6   0   2      406.04      416.59     16.99 o 
  -5   0   2      221.65      189.46      7.63 o 
  -4   0   2     2427.37     2601.61     31.32 o 
  -3   0   2    10040.50    10293.26    110.36 o 
  -2   0   2    35128.91    34968.40    368.62 o 
  -1   0   2       24.62        7.15      1.79 o 
   0   0   2     2698.17     2807.83     24.91 o 
   1   0   2     3466.58     3466.61     30.45 o 
   2   0   2    18781.65    18769.01    222.78 o 
   3   0   2      343.22      351.84      6.43 o 
   4   0   2     2531.85     2653.39     31.74 o 
   5   0   2     2828.61     2728.81     37.23 o 
   6   0   2        0.82       -6.23      4.15 o 
   7   0   2       71.49       62.92      6.45 o 
   8   0   2        1.49        1.77      6.81 o 
   9   0   2       73.01       80.67      9.65 o 
  10   0   2       28.28       41.46     20.06 o 
  11   0   2        0.00        2.05     19.07 o 
 -11   1   2        2.12       -1.74     13.53 o 
 -10   1   2       78.56       83.98     15.89 o 
  -9   1   2        0.38       -7.12      5.31 o 
  -8   1   2      296.86      277.87      7.87 o 
  -7   1   2      326.43      311.71      8.11 o 
  -6   1   2        1.12        2.18      3.13 o 
  -5   1   2     1283.80     1278.87     19.23 o 
  -4   1   2     1037.20     1010.94     11.02 o 
  -3   1   2     1701.90     1657.23     14.55 o 
  -2   1   2      337.70      373.90      4.66 o 
  -1   1   2     1809.76     1826.60     13.05 o 
   0   1   2     7107.91     6928.43     43.14 o 
   1   1   2        1.69       -2.07      1.38 o 
   2   1   2     3944.42     4086.83     32.23 o 
   3   1   2     3368.22     3310.44     28.19 o 
   4   1   2      181.90      173.88      4.48 o 
   5   1   2       19.45       34.63      2.96 o 
   6   1   2        0.18       -3.45      2.77 o 
   7   1   2        1.27       -5.46      3.64 o 
   8   1   2        0.50       -5.86      4.59 o 
   9   1   2       15.86       15.69      5.50 o 
  10   1   2       89.23       94.85      9.64 o 
  11   1   2       13.80       -8.45     28.19 o 
 -11   2   2       55.41       79.36     21.65 o 
 -10   2   2       37.18       57.85      8.56 o 
  -9   2   2        4.96       -5.68      5.34 o 
  -8   2   2       41.07       41.13      5.42 o 
  -7   2   2        3.09        2.56      3.55 o 
  -6   2   2       21.82       19.95      3.39 o 
  -5   2   2        1.51        2.63      2.46 o 
  -4   2   2      129.04      108.95      3.74 o 
  -3   2   2      114.88      128.88      3.04 o 
  -2   2   2      372.41      356.27      3.48 o 
  -1   2   2     1287.47     1227.32      9.67 o 
   0   2   2     5430.51     5291.79     39.01 o 
   1   2   2      104.42      114.91      2.78 o 
   2   2   2        1.25       -0.69      1.47 o 
   3   2   2     2236.50     2287.05     20.60 o 
   4   2   2     4179.30     4372.71     37.02 o 
   5   2   2     1396.01     1482.27     14.98 o 
   6   2   2      185.10      187.38      5.02 o 
   7   2   2      433.95      428.68      9.40 o 
   8   2   2       33.00       30.00      4.90 o 
   9   2   2        0.12       -3.14      6.90 o 
  10   2   2       15.24       19.64     10.93 o 
  11   2   2       11.41       16.62     14.33 o 
 -11   3   2       13.08       31.38     16.75 o 
 -10   3   2       12.77       13.90      6.21 o 
  -9   3   2      153.35      148.34      9.37 o 
  -8   3   2       62.06       66.54      6.62 o 
  -7   3   2       35.98       37.80      4.18 o 
  -6   3   2      575.55      550.33      7.65 o 
  -5   3   2        0.58        0.03      2.22 o 
  -4   3   2      549.28      532.70      6.88 o 
  -3   3   2      262.84      259.07      5.07 o 
  -2   3   2     2030.62     1939.87     17.90 o 
  -1   3   2     8613.54     8629.35     62.72 o 
   0   3   2      116.93      145.50      3.85 o 
   1   3   2     7080.92     6745.65     54.18 o 
   2   3   2     2881.81     2885.59     27.97 o 
   3   3   2      851.40      981.58     11.02 o 
   4   3   2     2709.27     2767.05     26.24 o 
   5   3   2      589.97      631.99     11.80 o 
   6   3   2        2.01        6.42      3.22 o 
   7   3   2      328.28      308.49      8.45 o 
   8   3   2      115.95      123.23      6.34 o 
   9   3   2       66.96       78.29      9.28 o 
  10   3   2       11.71        9.05      7.70 o 
  11   3   2       47.89       45.73      9.87 o 
 -11   4   2        8.28        0.30      8.25 o 
 -10   4   2       10.43        3.53      6.78 o 
  -9   4   2       19.33       18.70      7.84 o 
  -8   4   2      305.84      309.27     10.60 o 
  -7   4   2      363.88      383.87     10.88 o 
  -6   4   2      422.72      435.93      6.65 o 
  -5   4   2      145.40      163.27      4.12 o 
  -4   4   2       31.98       16.36      2.67 o 
  -3   4   2      171.07      153.14      5.60 o 
  -2   4   2        1.34        5.41      3.25 o 
  -1   4   2     1235.06     1220.46     10.72 o 
   0   4   2      213.97      201.57      5.14 o 
   1   4   2      442.34      432.52      8.86 o 
   2   4   2       12.11        5.38      2.17 o 
   3   4   2       71.98       72.56      3.93 o 
   4   4   2      255.75      283.06      5.99 o 
   5   4   2       26.14       30.66      3.45 o 
   6   4   2      233.23      246.93      6.84 o 
   7   4   2      143.67      148.84      6.43 o 
   8   4   2      131.89      118.07      8.18 o 
   9   4   2        0.01        3.78      7.02 o 
  10   4   2       25.90       24.20      8.49 o 
  11   4   2       15.86        9.03      8.97 o 
 -11   5   2        0.89       -1.28      8.46 o 
 -10   5   2       19.65       29.23      7.56 o 
  -9   5   2        0.01       -6.34      7.77 o 
  -8   5   2       22.21       27.93      6.87 o 
  -7   5   2      181.24      193.25      8.55 o 
  -6   5   2      121.17      107.77      7.24 o 
  -5   5   2        0.08       -0.33      4.12 o 
  -4   5   2      441.33      455.08     10.96 o 
  -3   5   2       45.33       58.74      4.64 o 
  -2   5   2     2635.45     2669.62     23.52 o 
  -1   5   2     7932.75     7988.71     64.58 o 
   0   5   2     1741.07     1467.77    183.61 o 
   1   5   2        5.19        1.15      2.41 o 
   2   5   2        8.83        8.44      2.83 o 
   3   5   2      464.82      481.13      8.19 o 
   4   5   2       31.79       34.10      4.01 o 
   5   5   2       20.10       16.40      4.08 o 
   6   5   2      186.86      186.06      5.84 o 
   7   5   2       73.73       80.54      6.15 o 
   8   5   2       67.50       79.64      8.33 o 
   9   5   2       23.43       27.90      7.12 o 
  10   5   2        2.11       -5.88      7.44 o 
  11   5   2       10.94        9.11     19.19 o 
 -11   6   2        0.19       -4.73     24.41 o 
 -10   6   2        2.90       -6.95      6.83 o 
  -9   6   2       23.74       36.19      7.44 o 
  -8   6   2        4.85       -1.69      5.98 o 
  -7   6   2      478.90      465.09     12.33 o 
  -6   6   2        2.06       -6.14      4.57 o 
  -5   6   2        1.00        5.02      4.54 o 
  -4   6   2      214.54      212.47      8.89 o 
  -3   6   2     1638.35     1733.31     23.33 o 
  -2   6   2      238.70      235.06      4.98 o 
  -1   6   2      548.18      563.88      8.04 o 
   0   6   2       11.18       26.80      3.61 o 
   1   6   2      588.47      568.28      9.81 o 
   2   6   2      379.23      383.68      6.60 o 
   3   6   2      573.56      554.36     10.58 o 
   4   6   2       44.54       50.40      3.57 o 
   5   6   2        8.11        6.25      4.12 o 
   6   6   2        3.47        2.56      5.90 o 
   7   6   2      270.58      280.37     11.24 o 
   8   6   2        9.34        8.96      6.38 o 
   9   6   2        5.80       -1.85      5.12 o 
  10   6   2        2.26        1.75      8.07 o 
  11   6   2        0.00       -8.37     10.27 o 
 -11   7   2        4.23        7.07     11.46 o 
 -10   7   2        2.85       -8.29      7.11 o 
  -9   7   2        9.86       24.17      7.34 o 
  -8   7   2       25.88       25.27      7.24 o 
  -7   7   2       17.29       23.89      5.94 o 
  -6   7   2      447.61      428.21     16.85 o 
  -5   7   2      387.37      387.93     10.63 o 
  -4   7   2      844.75      825.45     18.48 o 
  -3   7   2      494.39      477.08     11.55 o 
  -2   7   2      804.80      843.17     12.19 o 
  -1   7   2       25.69       20.62      3.29 o 
   0   7   2      811.98      824.52     14.00 o 
   1   7   2      213.24      182.19      7.44 o 
   2   7   2       15.90       13.52      3.15 o 
   3   7   2       40.32       34.72      3.62 o 
   4   7   2       20.88       23.89      3.73 o 
   5   7   2        0.88       -0.82      4.13 o 
   6   7   2      183.32      202.18     10.63 o 
   7   7   2       27.10       36.54      6.85 o 
   8   7   2       16.77       15.91      6.67 o 
   9   7   2       16.52       16.23      7.17 o 
  10   7   2        0.17      -16.46     10.97 o 
  11   7   2        5.21        3.17     10.30 o 
 -10   8   2       24.84       18.16      9.38 o 
  -9   8   2        1.47       11.97      7.16 o 
  -8   8   2       40.92       51.48      7.98 o 
  -7   8   2       24.18       31.46      6.23 o 
  -6   8   2      314.22      325.26     10.62 o 
  -5   8   2       23.11       13.11      5.18 o 
  -4   8   2      194.02      203.87      8.25 o 
  -3   8   2      500.20      547.27     10.45 o 
  -2   8   2      510.80      553.68      8.89 o 
  -1   8   2     1214.83     1235.50     14.51 o 
   0   8   2       31.57       28.11      4.15 o 
   1   8   2      696.09      680.11     11.62 o 
   2   8   2       55.49       49.27      3.96 o 
   3   8   2      100.20      108.62      6.47 o 
   4   8   2        0.00       -4.99      4.00 o 
   5   8   2        6.71        9.72      6.49 o 
   6   8   2      238.91      236.61     11.60 o 
   7   8   2       24.69       23.00      6.87 o 
   8   8   2       60.14       63.60      8.19 o 
   9   8   2        0.03        3.24      6.93 o 
  10   8   2        0.11       -3.97      9.62 o 
 -10   9   2       10.34       15.80      9.43 o 
  -9   9   2        6.95        2.99      8.48 o 
  -8   9   2        5.98        7.92      7.34 o 
  -7   9   2      219.61      232.50     11.54 o 
  -6   9   2      242.06      250.62      9.93 o 
  -5   9   2      589.57      564.14     15.01 o 
  -4   9   2        2.76        9.52      5.77 o 
  -3   9   2      237.06      253.45      6.77 o 
  -2   9   2       94.46       97.95      4.49 o 
  -1   9   2      219.49      249.96      7.26 o 
   0   9   2      319.07      323.17     10.13 o 
   1   9   2      812.79      763.35     13.09 o 
   2   9   2       50.13       52.39      5.20 o 
   3   9   2      198.78      193.71      7.24 o 
   4   9   2       14.44        5.48      4.54 o 
   5   9   2       39.74       39.34      7.44 o 
   6   9   2        4.84       10.04      6.89 o 
   7   9   2       17.59       19.79      6.64 o 
   8   9   2      200.66      208.64     11.48 o 
   9   9   2        0.11       -3.78      7.94 o 
  10   9   2        7.88        5.35     10.40 o 
 -10  10   2      108.86      115.55     13.00 o 
  -9  10   2       31.80       15.71      9.04 o 
  -8  10   2        7.14       -3.61      6.68 o 
  -7  10   2      129.22      141.27      9.80 o 
  -6  10   2       69.22       83.77      8.59 o 
  -5  10   2      242.10      232.17     10.79 o 
  -4  10   2      242.09      234.33     11.62 o 
  -3  10   2       10.60       23.21      7.44 o 
  -2  10   2       55.91       61.69      4.82 o 
  -1  10   2        6.47        8.14      4.00 o 
   0  10   2        1.55        0.36      5.35 o 
   1  10   2       39.64       42.15      5.05 o 
   2  10   2      186.53      218.12      6.82 o 
   3  10   2      152.06      142.23      6.61 o 
   4  10   2      182.15      175.18     18.45 o 
   5  10   2      515.13      505.77     16.37 o 
   6  10   2      153.44      153.45     12.94 o 
   7  10   2      122.54      142.47     10.08 o 
   8  10   2       79.20       78.48      9.13 o 
   9  10   2        0.92       -0.51      8.49 o 
  -9  11   2      123.35      116.32     12.62 o 
  -8  11   2       64.58       75.06     10.66 o 
  -7  11   2       40.58       63.17      8.53 o 
  -6  11   2        3.61        1.41      6.54 o 
  -5  11   2       56.81       48.85     10.17 o 
  -4  11   2      167.83      180.04     11.29 o 
  -3  11   2       75.40       92.35      8.88 o 
  -2  11   2       34.52       34.78      4.90 o 
  -1  11   2      279.93      280.23      8.29 o 
   0  11   2        1.43        0.92      4.63 o 
   1  11   2      126.66      120.09      6.87 o 
   2  11   2       13.50       11.91      4.41 o 
   3  11   2      255.31      232.68     18.08 o 
   4  11   2      982.45      970.15     22.21 o 
   5  11   2       84.37      103.38      9.86 o 
   6  11   2        4.09       14.59      7.39 o 
   7  11   2      149.58      163.30     10.69 o 
   8  11   2       82.18       91.75     10.89 o 
   9  11   2       10.16       -1.37      9.07 o 
  -9  12   2       12.45       14.95      9.48 o 
  -8  12   2        0.01       11.35      8.64 o 
  -7  12   2       50.45       30.67      8.19 o 
  -6  12   2      107.86      102.24      9.55 o 
  -5  12   2      125.97      115.69      9.32 o 
  -4  12   2       68.68       46.44      8.34 o 
  -3  12   2       15.28       12.64      7.14 o 
  -2  12   2       47.95       43.09      7.68 o 
  -1  12   2       98.31       81.25      8.54 o 
   0  12   2      191.19      179.97      8.06 o 
   1  12   2       95.49      103.04      6.25 o 
   2  12   2      126.83      117.81      6.21 o 
   3  12   2       23.79       16.20      6.88 o 
   4  12   2        7.57       -3.81      8.26 o 
   5  12   2      190.89      180.01     11.53 o 
   6  12   2       83.76       92.60     10.10 o 
   7  12   2        6.35        2.78      7.18 o 
   8  12   2       12.45       28.86      9.90 o 
  -8  13   2       41.36       37.48     10.42 o 
  -7  13   2       10.38        8.74      8.88 o 
  -6  13   2       43.02       30.66      7.92 o 
  -5  13   2       10.50        8.72      6.88 o 
  -4  13   2       26.67       16.05      7.77 o 
  -3  13   2       43.01       42.41      8.95 o 
  -2  13   2        0.14       -0.66      6.23 o 
  -1  13   2        3.36       -1.08      6.04 o 
   0  13   2       38.10       10.68      5.17 o 
   1  13   2     1016.91      969.95     15.11 o 
   2  13   2       54.99       59.46      7.50 o 
   3  13   2      517.65      502.52     16.55 o 
   4  13   2      393.91      381.15     27.96 o 
   5  13   2       63.60       86.57      9.93 o 
   6  13   2       23.72       28.81      8.77 o 
   7  13   2        0.64        2.06      8.84 o 
   8  13   2       35.69       33.33     10.10 o 
  -7  14   2        0.07       -6.42      8.59 o 
  -6  14   2       14.60       11.16      8.53 o 
  -5  14   2        0.45        9.93      6.92 o 
  -4  14   2        4.19       -3.83      8.33 o 
  -3  14   2        0.22       -3.36      7.09 o 
  -2  14   2       40.29       24.93      7.96 o 
  -1  14   2      120.21      129.24     13.73 o 
   0  14   2        6.46        0.29      4.34 o 
   1  14   2      905.11      871.89     19.09 o 
   2  14   2      259.50      258.94     11.64 o 
   3  14   2       87.20       75.92      9.39 o 
   4  14   2       20.58       23.22      7.93 o 
   5  14   2       21.12        4.89      7.88 o 
   6  14   2       35.59       17.89     10.66 o 
   7  14   2        7.18       25.96      9.91 o 
  -6  15   2        0.55       -8.68      8.25 o 
  -5  15   2        4.34        0.02      8.38 o 
  -4  15   2        0.03       -0.49      7.64 o 
  -3  15   2       31.94       27.85      8.31 o 
  -2  15   2       16.24        9.36      7.89 o 
  -1  15   2        0.21       -0.67      6.58 o 
   0  15   2       37.61       15.99     10.37 o 
   1  15   2       23.92       21.69      7.79 o 
   2  15   2      106.05      105.19      9.16 o 
   3  15   2       66.63       46.63      8.84 o 
   4  15   2       60.13       65.78      9.75 o 
   5  15   2        8.47       15.17     10.06 o 
   6  15   2        0.73        9.09     10.13 o 
  -5  16   2       15.17       17.26      9.30 o 
  -4  16   2        4.05       14.30     11.41 o 
  -3  16   2       10.25       18.15      8.36 o 
  -2  16   2      132.95      107.47     11.06 o 
  -1  16   2      147.32      151.39     18.03 o 
   0  16   2        0.00       -1.72      8.89 o 
   1  16   2       26.59        9.74     10.54 o 
   2  16   2        0.00       12.32      8.53 o 
   3  16   2       25.58       26.92      8.48 o 
   4  16   2        1.44       -1.40      7.94 o 
   5  16   2       87.02      110.48     29.44 o 
  -4  17   2        0.66        0.56      8.93 o 
  -3  17   2       36.07       27.97     11.21 o 
  -2  17   2       20.92       24.76     10.45 o 
  -1  17   2       18.65       23.88     10.75 o 
   0  17   2       18.07       22.94      9.07 o 
   1  17   2       64.47       68.72     10.81 o 
   2  17   2        0.87        5.31     10.51 o 
   3  17   2       33.10       40.31     14.07 o 
   4  17   2        0.03      -12.58      9.46 o 
  -1  18   2       16.72       30.48     12.23 o 
   0  18   2        0.68        9.49     13.98 o 
   1  18   2        7.96        4.30      8.84 o 
 -11   1   3        5.45      -20.77     13.85 o 
 -10   1   3        0.40      -15.70     12.24 o 
  -9   1   3        5.16        1.73      4.02 o 
  -8   1   3      116.82      111.41      5.84 o 
  -7   1   3      266.29      254.07      7.60 o 
  -6   1   3      874.67      855.70     11.92 o 
  -5   1   3     2371.54     2361.46     23.82 o 
  -4   1   3       11.08       13.55      2.76 o 
  -3   1   3     8399.66     8260.43     63.32 o 
  -2   1   3    11438.07    11075.83     79.67 o 
  -1   1   3     6989.34     7019.04     51.40 o 
   0   1   3     2323.57     2304.51     16.38 o 
   1   1   3    12652.10    12598.89     80.71 o 
   2   1   3      354.27      358.55      4.98 o 
   3   1   3     1573.83     1589.51     16.19 o 
   4   1   3     1093.23     1158.36     12.95 o 
   5   1   3        1.26        2.01      2.70 o 
   6   1   3      337.73      348.21      7.29 o 
   7   1   3       11.08        8.38      4.23 o 
   8   1   3       73.51       57.43      5.99 o 
   9   1   3        0.29        0.62      5.18 o 
  10   1   3       59.06       62.75      9.12 o 
  11   1   3        5.23       -1.92     12.71 o 
 -11   2   3        2.34       28.40     14.84 o 
 -10   2   3       63.23       67.05      9.05 o 
  -9   2   3      188.97      196.71      9.21 o 
  -8   2   3       20.95       23.67      5.79 o 
  -7   2   3       20.45       11.45      3.94 o 
  -6   2   3       12.75       10.41      3.14 o 
  -5   2   3      383.45      333.70      6.27 o 
  -4   2   3     2783.00     2768.93     23.50 o 
  -3   2   3     3474.44     3554.88     28.81 o 
  -2   2   3      209.07      168.94      3.42 o 
  -1   2   3     4085.40     3921.77     28.32 o 
   0   2   3     3716.72     3626.50     22.64 o 
   1   2   3    13538.10    13662.45     94.24 o 
   2   2   3       12.54       10.18      2.16 o 
   3   2   3      488.36      482.06      7.85 o 
   4   2   3     2092.99     2039.89     21.97 o 
   5   2   3        3.01        1.59      2.37 o 
   6   2   3       13.95       15.85      2.94 o 
   7   2   3       31.57       30.95      4.83 o 
   8   2   3      367.64      349.09     10.35 o 
   9   2   3       16.02        8.23      5.79 o 
  10   2   3       10.11        3.63      7.56 o 
  11   2   3        1.07       -0.91      8.29 o 
 -11   3   3       13.49       26.26     14.98 o 
 -10   3   3       12.70       -8.81      6.43 o 
  -9   3   3       26.61       22.34      6.62 o 
  -8   3   3       72.03       77.22      6.95 o 
  -7   3   3       76.42       65.97      5.35 o 
  -6   3   3      312.77      319.02      6.28 o 
  -5   3   3       28.63       39.58      2.69 o 
  -4   3   3      206.09      223.89      4.41 o 
  -3   3   3       70.79       81.67      3.76 o 
  -2   3   3      336.18      352.25      5.34 o 
  -1   3   3     1475.80     1426.59     11.65 o 
   0   3   3     8708.84     8837.91     64.31 o 
   1   3   3        0.50       -2.47      1.77 o 
   2   3   3     1216.25     1282.09     14.31 o 
   3   3   3     2537.05     2499.57     39.69 o 
   4   3   3      996.47      988.43     14.33 o 
   5   3   3       45.24       48.12      4.64 o 
   6   3   3        0.30       -5.45      3.63 o 
   7   3   3        0.14        1.50      4.18 o 
   8   3   3       36.17       37.05      5.34 o 
   9   3   3       34.24       31.90     11.90 o 
  10   3   3        2.36        5.73      7.59 o 
  11   3   3        0.89        0.64      7.92 o 
 -11   4   3       40.23       53.14     15.89 o 
 -10   4   3        2.54       -6.53      6.54 o 
  -9   4   3       57.32       66.61      8.00 o 
  -8   4   3       50.52       49.70      6.53 o 
  -7   4   3       22.69        9.73      5.20 o 
  -6   4   3        1.44        2.43      4.18 o 
  -5   4   3       10.65        9.57      2.03 o 
  -4   4   3      472.89      438.34      8.58 o 
  -3   4   3      138.57      158.79      5.24 o 
  -2   4   3       96.46       92.98      3.20 o 
  -1   4   3     4046.24     4024.20     32.11 o 
   0   4   3       99.11      110.11      4.46 o 
   1   4   3      266.18      237.63      5.08 o 
   2   4   3     1524.82     1607.45     17.54 o 
   3   4   3       10.33        5.29      3.65 o 
   4   4   3        0.42        2.02      2.79 o 
   5   4   3      904.24      948.04     14.64 o 
   6   4   3        1.69        2.62      4.01 o 
   7   4   3       42.43       46.16      5.04 o 
   8   4   3        2.27       -0.80      5.95 o 
   9   4   3       77.89       97.13     10.21 o 
  10   4   3       55.70       57.64      9.99 o 
  11   4   3       37.75       45.54     11.60 o 
 -11   5   3       30.10       38.06      9.60 o 
 -10   5   3        2.38        0.23      7.13 o 
  -9   5   3        3.46        5.61      6.54 o 
  -8   5   3       22.54       21.90      6.07 o 
  -7   5   3      121.94      132.23      7.71 o 
  -6   5   3      168.71      185.31      6.52 o 
  -5   5   3        0.04       -4.79      3.29 o 
  -4   5   3        8.13        8.72      3.49 o 
  -3   5   3        4.82        4.48      3.53 o 
  -2   5   3       39.55       45.42      2.78 o 
  -1   5   3        5.82        0.48      2.17 o 
   0   5   3        1.37       -2.08      2.05 o 
   1   5   3     1938.34     2034.54     19.97 o 
   2   5   3      596.41      610.50     11.18 o 
   3   5   3      321.87      344.94      7.99 o 
   4   5   3      135.48      131.29      4.70 o 
   5   5   3       80.51       85.77      5.38 o 
   6   5   3        2.39        3.17      4.50 o 
   7   5   3       65.00       68.21      6.66 o 
   8   5   3       12.00       13.47      6.29 o 
   9   5   3       13.73       18.88      7.80 o 
  10   5   3        0.75      -10.13      7.45 o 
  11   5   3       96.27      121.59     14.51 o 
 -11   6   3        2.19       -8.26     10.59 o 
 -10   6   3        8.26       21.41      7.72 o 
  -9   6   3        0.04       -6.64      6.31 o 
  -8   6   3        0.78       -7.05      5.37 o 
  -7   6   3       22.25       28.87      6.10 o 
  -6   6   3      163.63      167.80      8.07 o 
  -5   6   3       63.86       65.03      5.72 o 
  -4   6   3       41.13       53.01      5.04 o 
  -3   6   3      620.76      618.86     11.73 o 
  -2   6   3      314.77      280.86      5.30 o 
  -1   6   3       31.61       29.26      3.78 o 
   0   6   3      209.88      192.81      6.15 o 
   1   6   3      872.46      847.63     11.67 o 
   2   6   3      197.68      212.55      6.18 o 
   3   6   3       15.37       22.37      3.90 o 
   4   6   3      335.31      327.47      8.38 o 
   5   6   3      227.08      235.64      7.96 o 
   6   6   3        0.01       -2.00      4.38 o 
   7   6   3       12.76        0.46      5.81 o 
   8   6   3       90.17       82.97      9.26 o 
   9   6   3        0.03        0.43      7.25 o 
  10   6   3        8.69       21.56     15.63 o 
  11   6   3        7.07       -1.40     10.72 o 
 -11   7   3       26.16       36.37     10.48 o 
 -10   7   3        2.47        2.88      7.65 o 
  -9   7   3       19.44        9.27      7.06 o 
  -8   7   3       42.11       53.98      7.69 o 
  -7   7   3        4.17        6.17      5.46 o 
  -6   7   3        1.55        4.66      6.79 o 
  -5   7   3      109.99      118.08      6.92 o 
  -4   7   3        0.07       -1.18      4.34 o 
  -3   7   3       17.10       16.74      4.46 o 
  -2   7   3      304.05      332.32      8.16 o 
  -1   7   3     3251.84     3434.10     32.14 o 
   0   7   3       27.84       11.53      4.66 o 
   1   7   3       32.62       37.12      3.68 o 
   2   7   3      435.15      457.69      8.09 o 
   3   7   3       16.85        0.70      3.65 o 
   4   7   3      246.15      247.28      8.19 o 
   5   7   3       63.35       69.18      5.78 o 
   6   7   3       22.20       14.70      6.68 o 
   7   7   3        3.64        4.13      6.97 o 
   8   7   3       23.32       29.69      7.12 o 
   9   7   3       48.19       44.70      9.85 o 
  10   7   3        1.66       12.52     11.82 o 
 -10   8   3        0.34      -12.66      8.44 o 
  -9   8   3       19.68       28.42      7.94 o 
  -8   8   3        0.01       -4.03      6.30 o 
  -7   8   3        1.77       -7.87      5.25 o 
  -6   8   3       17.38       18.51      5.79 o 
  -5   8   3        9.29        4.38      5.21 o 
  -4   8   3       68.86       86.25      6.30 o 
  -3   8   3      287.14      317.35      9.67 o 
  -2   8   3       84.29       86.90      4.34 o 
  -1   8   3      207.08      186.04      5.43 o 
   0   8   3        4.25        8.41      3.66 o 
   1   8   3       72.40       76.26      7.96 o 
   2   8   3      300.71      310.90      7.21 o 
   3   8   3       39.21       32.49      4.55 o 
   4   8   3      355.97      358.17      9.52 o 
   5   8   3      209.02      212.50      9.07 o 
   6   8   3      126.30      125.61      9.52 o 
   7   8   3        0.01        0.15      6.03 o 
   8   8   3      101.26      103.58      9.05 o 
   9   8   3        0.06        2.54      7.06 o 
  10   8   3       15.24       22.68     11.37 o 
 -10   9   3       98.62      110.40     12.22 o 
  -9   9   3       71.87       90.99     11.10 o 
  -8   9   3        1.47       19.56      7.44 o 
  -7   9   3       33.64       39.60      6.87 o 
  -6   9   3       15.83       10.48      5.48 o 
  -5   9   3        1.75       -5.62      5.19 o 
  -4   9   3       12.01       14.08      6.62 o 
  -3   9   3        2.35        4.50      4.94 o 
  -2   9   3        0.59        1.12      3.20 o 
  -1   9   3        2.24        0.72      3.52 o 
   0   9   3      118.58      116.72      5.78 o 
   1   9   3      251.64      234.34      9.93 o 
   2   9   3      258.91      269.86      7.09 o 
   3   9   3      994.21      995.34     15.77 o 
   4   9   3      863.83      843.57     18.94 o 
   5   9   3       37.85       43.48      7.38 o 
   6   9   3      191.98      223.98     11.78 o 
   7   9   3      181.73      193.45     15.56 o 
   8   9   3       19.18       17.85      7.02 o 
   9   9   3       14.80       10.18      8.61 o 
  10   9   3       16.96       28.95     14.14 o 
  -9  10   3       30.27       21.64      9.55 o 
  -8  10   3       16.58       18.29      7.74 o 
  -7  10   3      483.75      521.31     16.93 o 
  -6  10   3        0.52        1.34      5.04 o 
  -5  10   3      464.46      466.60     12.98 o 
  -4  10   3      144.35      134.81      8.85 o 
  -3  10   3      125.66      124.47      9.13 o 
  -2  10   3       64.82       71.23      5.25 o 
  -1  10   3        1.43        0.36      3.98 o 
   0  10   3      433.92      404.76     10.43 o 
   1  10   3       84.64       97.25      6.65 o 
   2  10   3      430.36      443.82      9.22 o 
   3  10   3      871.18      831.30     19.79 o 
   4  10   3       91.65      100.45     11.54 o 
   5  10   3      115.77      121.39      9.67 o 
   6  10   3      131.89      154.07     10.94 o 
   7  10   3       21.54       27.88      8.32 o 
   8  10   3       25.82       15.10      7.22 o 
   9  10   3        5.85       -0.30     11.93 o 
  -9  11   3        5.16        7.48      9.21 o 
  -8  11   3       60.92       72.67     10.83 o 
  -7  11   3       21.43       21.22      7.83 o 
  -6  11   3      218.77      238.50     12.65 o 
  -5  11   3      105.03      100.90      8.61 o 
  -4  11   3        1.67       -2.11      6.05 o 
  -3  11   3      138.03      143.17     10.18 o 
  -2  11   3      314.18      304.33     12.86 o 
  -1  11   3       46.14       45.88      5.09 o 
   0  11   3       58.49       57.91      5.88 o 
   1  11   3      152.44      131.87      7.70 o 
   2  11   3      881.24      869.13     13.40 o 
   3  11   3        0.19       -0.21      4.70 o 
   4  11   3       82.78       82.05      8.87 o 
   5  11   3      254.58      287.80     17.55 o 
   6  11   3      201.16      228.16     14.26 o 
   7  11   3       66.29       62.72      9.66 o 
   8  11   3       14.11       24.23      9.31 o 
   9  11   3        0.00       -6.93      8.76 o 
  -8  12   3       11.32       13.39      9.21 o 
  -7  12   3      105.12      129.10     14.32 o 
  -6  12   3        0.73      -10.03      6.69 o 
  -5  12   3      198.68      200.32     11.00 o 
  -4  12   3      275.32      285.78     19.04 o 
  -3  12   3        8.30       10.50      7.32 o 
  -2  12   3       48.38       48.54      8.15 o 
  -1  12   3      130.63      130.75      6.69 o 
   0  12   3      200.57      172.42      7.92 o 
   1  12   3        4.62        0.20      4.58 o 
   2  12   3        4.03        5.44      4.37 o 
   3  12   3      145.39      154.32     11.80 o 
   4  12   3      806.11      793.89     20.65 o 
   5  12   3      508.42      549.98     21.34 o 
   6  12   3        5.61       -0.90      6.99 o 
   7  12   3       35.35       42.74     11.29 o 
   8  12   3       11.03       13.75      9.24 o 
  -8  13   3       38.48       56.97     10.87 o 
  -7  13   3        0.34       -0.33      8.10 o 
  -6  13   3      239.49      262.65     13.23 o 
  -5  13   3      171.01      171.95     16.98 o 
  -4  13   3        5.75       10.25      6.79 o 
  -3  13   3       37.19       22.50      7.62 o 
  -2  13   3        9.59        3.08      9.93 o 
  -1  13   3       48.02       40.46      7.24 o 
   0  13   3       32.76       33.68      5.52 o 
   1  13   3       44.85       30.03      5.43 o 
   2  13   3      107.77      106.30      8.60 o 
   3  13   3       44.46       54.04      8.18 o 
   4  13   3        0.71       -1.29      7.06 o 
   5  13   3       50.37       27.39      8.25 o 
   6  13   3        0.02        0.37      7.68 o 
   7  13   3       36.74       48.79     11.46 o 
   8  13   3       19.30       21.01      9.60 o 
  -7  14   3       11.98        2.14      9.08 o 
  -6  14   3        3.75       -3.96      9.36 o 
  -5  14   3       27.09       31.57      7.95 o 
  -4  14   3       13.78       21.88      7.25 o 
  -3  14   3       98.56       92.25     10.13 o 
  -2  14   3        0.02       -3.66      7.20 o 
  -1  14   3        0.65       -0.90      6.33 o 
   0  14   3        4.71        6.83      5.71 o 
   1  14   3      478.80      480.12     14.43 o 
   2  14   3        9.55        5.04      6.24 o 
   3  14   3       26.21       16.58      7.49 o 
   4  14   3        0.09        3.06      7.51 o 
   5  14   3       53.45       58.88      9.49 o 
   6  14   3        3.72       -4.60      9.48 o 
   7  14   3       12.98       14.91     10.49 o 
  -6  15   3        3.96        5.17      9.33 o 
  -5  15   3       11.26       21.59      9.16 o 
  -4  15   3        0.01        0.35      7.00 o 
  -3  15   3       10.00       11.05      7.58 o 
  -2  15   3      105.71       79.36      9.97 o 
  -1  15   3        0.83        1.19      6.71 o 
   0  15   3      145.85      146.71     14.02 o 
   1  15   3       57.80       79.67     11.84 o 
   2  15   3      249.97      214.22     11.23 o 
   3  15   3        2.50       12.89      9.64 o 
   4  15   3       47.44       46.75      9.20 o 
   5  15   3        2.07        4.12     12.49 o 
   6  15   3        0.34        0.40      9.67 o 
  -5  16   3        6.44       10.36      9.52 o 
  -4  16   3        2.97        0.12      8.30 o 
  -3  16   3        1.14        3.84     10.34 o 
  -2  16   3        0.63       10.13      8.87 o 
  -1  16   3       26.11       23.79      7.81 o 
   0  16   3       23.27       37.98     17.36 o 
   1  16   3        1.90       -6.64      9.30 o 
   2  16   3        2.07       -4.61      7.81 o 
   3  16   3        0.71      -10.89      7.67 o 
   4  16   3       14.91        0.37      8.41 o 
   5  16   3       92.66      105.13     14.24 o 
  -3  17   3        2.89       -0.23      9.57 o 
  -2  17   3       32.45       59.53     10.31 o 
  -1  17   3       30.22       21.88     11.16 o 
   0  17   3       13.10       17.19      8.62 o 
   1  17   3        7.63       -5.24      8.20 o 
   2  17   3       45.12       74.07     13.04 o 
   3  17   3       64.14      104.93     16.50 o 
   0  18   3        3.67        8.23     12.66 o 
 -11   0   4        2.72        8.53     21.51 o 
 -10   0   4       20.71      -12.06     15.12 o 
  -9   0   4       95.01       97.66     20.15 o 
  -8   0   4      591.79      553.21     15.29 o 
  -7   0   4      453.55      463.44     13.35 o 
  -6   0   4      868.31      816.79     16.65 o 
  -5   0   4      858.10      779.87     15.37 o 
  -4   0   4      531.89      550.96     12.18 o 
  -3   0   4     1237.41     1266.02     19.37 o 
  -2   0   4     1002.39     1010.51     16.39 o 
  -1   0   4        1.25       -1.18      2.08 o 
   0   0   4       99.87      140.14      3.56 o 
   1   0   4       38.43       41.11      2.24 o 
   2   0   4       66.14      111.35      5.28 o 
   3   0   4      381.11      391.71      9.53 o 
   4   0   4     2837.80     2954.09     45.42 o 
   5   0   4      809.09      877.80     20.62 o 
   6   0   4      317.84      345.36     10.17 o 
   7   0   4      760.60      732.35     28.36 o 
   8   0   4      409.44      381.61     15.32 o 
   9   0   4        6.34        0.90      7.65 o 
  10   0   4       21.18       12.23      8.49 o 
  11   0   4      224.40      202.76     28.65 o 
 -11   1   4        5.46       -3.87     14.34 o 
 -10   1   4       36.44       29.75      9.96 o 
  -9   1   4       12.60        9.19      5.20 o 
  -8   1   4      369.32      360.11      8.98 o 
  -7   1   4      248.91      242.48      7.21 o 
  -6   1   4      238.21      243.02      6.73 o 
  -5   1   4      165.24      145.25      5.08 o 
  -4   1   4      175.61      199.48      5.13 o 
  -3   1   4       39.63       39.34      2.83 o 
  -2   1   4      172.73      178.62      3.59 o 
  -1   1   4      708.34      732.91      7.10 o 
   0   1   4     2629.35     2585.95     18.53 o 
   1   1   4     2356.95     2278.07     15.99 o 
   2   1   4     6544.85     6666.15     49.50 o 
   3   1   4     2154.54     2171.55     22.86 o 
   4   1   4       26.78       20.22      3.08 o 
   5   1   4     2123.00     2151.98     21.77 o 
   6   1   4       77.88       66.37      4.10 o 
   7   1   4       28.63       22.13      4.67 o 
   8   1   4       94.33       95.36      6.80 o 
   9   1   4      264.07      227.62     12.77 o 
  10   1   4       43.29       28.71      9.22 o 
  11   1   4        9.45       -8.67     13.81 o 
 -11   2   4        1.13        4.84     14.24 o 
 -10   2   4        0.52       -9.83      9.43 o 
  -9   2   4        0.47       -6.59      5.45 o 
  -8   2   4      255.93      262.97     10.64 o 
  -7   2   4      179.04      175.21      6.31 o 
  -6   2   4       95.18       99.45      4.87 o 
  -5   2   4      785.59      764.03      9.24 o 
  -4   2   4      559.87      483.10      7.10 o 
  -3   2   4       56.77       66.31      2.63 o 
  -2   2   4      418.85      419.92      5.61 o 
  -1   2   4      237.04      262.23      3.99 o 
   0   2   4     3034.04     2892.27     21.52 o 
   1   2   4      123.62      121.72      2.85 o 
   2   2   4     4185.79     4092.10     34.67 o 
   3   2   4      829.89      825.55     17.08 o 
   4   2   4     1498.45     1531.79     17.64 o 
   5   2   4      381.44      404.29      8.16 o 
   6   2   4      298.59      286.54      7.91 o 
   7   2   4      402.67      400.41     10.34 o 
   8   2   4       13.33       15.95      5.51 o 
   9   2   4        8.22        4.96      5.48 o 
  10   2   4        6.96        4.58      7.89 o 
  11   2   4        3.26      -11.04      8.01 o 
 -11   3   4       52.88       42.98     16.53 o 
 -10   3   4        8.00        6.05      6.85 o 
  -9   3   4        0.21        1.17      5.60 o 
  -8   3   4       26.50       26.92      5.74 o 
  -7   3   4       16.20       14.23      5.24 o 
  -6   3   4      308.33      298.07      6.06 o 
  -5   3   4      139.61      142.71      4.05 o 
  -4   3   4      227.64      250.17      4.17 o 
  -3   3   4      248.24      248.70      5.03 o 
  -2   3   4     1137.19     1139.24     10.35 o 
  -1   3   4     2343.47     2323.06     19.65 o 
   0   3   4    18693.32    18974.58    124.66 o 
   1   3   4       29.03       34.32      2.18 o 
   2   3   4      304.24      322.06      6.00 o 
   3   3   4      760.54      771.62     10.85 o 
   4   3   4      928.41      926.77     16.04 o 
   5   3   4      375.27      379.82     10.56 o 
   6   3   4      282.58      296.07      8.21 o 
   7   3   4      110.19      121.78      6.28 o 
   8   3   4        7.59        8.04      5.09 o 
   9   3   4        5.80       12.52      7.23 o 
  10   3   4       16.71       16.58     11.44 o 
  11   3   4       33.27       37.27      9.68 o 
 -11   4   4        5.06       30.24     15.37 o 
 -10   4   4        0.37       -2.20      6.63 o 
  -9   4   4        7.27        3.83      6.75 o 
  -8   4   4      106.94      121.99      8.05 o 
  -7   4   4      509.18      497.14     13.90 o 
  -6   4   4       23.90       26.54      3.65 o 
  -5   4   4       17.94       17.68      2.23 o 
  -4   4   4      427.36      430.45      8.94 o 
  -3   4   4     1667.42     1690.59     16.52 o 
  -2   4   4      573.21      577.74      7.31 o 
  -1   4   4     1322.52     1246.96     12.30 o 
   0   4   4     6745.35     6687.07     62.78 o 
   1   4   4        0.01        0.87      2.32 o 
   2   4   4     1091.61     1058.45     12.11 o 
   3   4   4      107.08      121.08      4.24 o 
   4   4   4      243.21      223.69      6.79 o 
   5   4   4      129.39      140.64      7.81 o 
   6   4   4      487.90      494.74     11.03 o 
   7   4   4        7.17        9.46      4.62 o 
   8   4   4       34.87       20.31      5.56 o 
   9   4   4       46.16       44.50      9.90 o 
  10   4   4       13.49        9.36     11.00 o 
  11   4   4        0.00       -3.06     10.22 o 
 -11   5   4        7.79        9.29     13.87 o 
 -10   5   4        3.02        4.22      6.94 o 
  -9   5   4        0.05       -8.18      6.27 o 
  -8   5   4        1.22       -1.44      7.16 o 
  -7   5   4       27.92       18.75      4.57 o 
  -6   5   4      176.88      182.82      8.75 o 
  -5   5   4       75.92       74.88      5.07 o 
  -4   5   4      422.04      423.47      8.92 o 
  -3   5   4      412.11      424.11      8.84 o 
  -2   5   4      242.98      243.08      4.81 o 
  -1   5   4      767.24      753.86      9.00 o 
   0   5   4      310.87      306.14      7.01 o 
   1   5   4     1522.77     1404.33     15.12 o 
   2   5   4     1256.00     1265.75     15.37 o 
   3   5   4     1516.13     1519.62     19.35 o 
   4   5   4     1063.84     1067.45     17.23 o 
   5   5   4       39.08       43.14      5.04 o 
   6   5   4       99.36      110.40      6.90 o 
   7   5   4        6.27        5.92      4.59 o 
   8   5   4       13.26       16.80      6.32 o 
   9   5   4       27.58       20.98      7.97 o 
  10   5   4        0.06       -0.43      7.83 o 
  11   5   4        0.38        2.81     10.41 o 
 -11   6   4       14.73       13.90      9.71 o 
 -10   6   4       10.31        5.59      7.31 o 
  -9   6   4       20.63       12.62      8.07 o 
  -8   6   4        1.37       -5.95      5.51 o 
  -7   6   4      175.60      168.28     11.83 o 
  -6   6   4      470.04      432.74     11.82 o 
  -5   6   4       16.38       24.78      4.35 o 
  -4   6   4       62.36       59.42      4.68 o 
  -3   6   4      258.23      264.05      8.30 o 
  -2   6   4      303.59      279.64      6.97 o 
  -1   6   4      159.20      148.12      4.58 o 
   0   6   4     1305.71     1334.60     18.00 o 
   1   6   4      428.30      441.64      9.01 o 
   2   6   4     2385.70     2421.02     28.07 o 
   3   6   4        0.12        1.10      2.37 o 
   4   6   4       96.08       89.29      4.70 o 
   5   6   4        7.05       12.44      4.75 o 
   6   6   4       52.87       64.03      5.95 o 
   7   6   4       81.52       63.52      8.69 o 
   8   6   4       27.84       20.68      6.54 o 
   9   6   4        0.10       -4.37      7.07 o 
  10   6   4        9.46        2.66      9.07 o 
  11   6   4        9.80        9.35     10.74 o 
 -10   7   4        6.93        7.66      9.78 o 
  -9   7   4        0.41       -7.19      6.55 o 
  -8   7   4       81.02       91.30      7.72 o 
  -7   7   4       31.34       22.27      6.02 o 
  -6   7   4      552.76      530.06     16.48 o 
  -5   7   4        0.00       -8.06      5.38 o 
  -4   7   4      158.62      148.95      7.03 o 
  -3   7   4       83.21       83.16      5.71 o 
  -2   7   4       35.03       37.30      2.93 o 
  -1   7   4     1181.20     1257.88     13.11 o 
   0   7   4      480.98      508.62      8.99 o 
   1   7   4      401.07      401.82      7.69 o 
   2   7   4      212.14      198.18      6.20 o 
   3   7   4      580.50      543.51     10.57 o 
   4   7   4       43.12       51.94      5.25 o 
   5   7   4       62.33       64.70      5.77 o 
   6   7   4        0.09        7.87      6.35 o 
   7   7   4        0.19       -5.62      6.44 o 
   8   7   4      244.57      246.84     11.34 o 
   9   7   4       20.88       31.93      8.62 o 
  10   7   4       12.60        1.94     11.01 o 
 -10   8   4        0.37        9.53     10.66 o 
  -9   8   4       15.85       17.03     10.00 o 
  -8   8   4       60.50       61.98      8.45 o 
  -7   8   4       30.24       43.01      6.66 o 
  -6   8   4      492.74      490.13     13.11 o 
  -5   8   4      306.85      285.15     10.06 o 
  -4   8   4      222.30      221.16      8.67 o 
  -3   8   4      480.14      457.16     11.81 o 
  -2   8   4     1533.56     1596.78     16.70 o 
  -1   8   4       35.76       40.78      3.82 o 
   0   8   4      179.35      178.85      8.87 o 
   1   8   4        0.41       -3.72      3.25 o 
   2   8   4      339.09      342.48      7.60 o 
   3   8   4     1230.52     1177.09     17.19 o 
   4   8   4      747.35      769.31     13.82 o 
   5   8   4       57.96       58.35      6.56 o 
   6   8   4       63.35       70.19     10.23 o 
   7   8   4        0.00       -8.57      6.39 o 
   8   8   4       27.31       27.31      7.25 o 
   9   8   4        1.73      -10.12      7.18 o 
  10   8   4        7.57       11.95     10.76 o 
 -10   9   4        0.25        2.26      8.78 o 
  -9   9   4       95.46       95.32     11.44 o 
  -8   9   4        0.98       -4.89      6.81 o 
  -7   9   4      107.60      106.92      8.42 o 
  -6   9   4      317.87      324.59     11.25 o 
  -5   9   4        8.17       10.91      5.64 o 
  -4   9   4      454.37      428.60     12.05 o 
  -3   9   4      729.43      717.20     14.65 o 
  -2   9   4      302.71      330.34      7.96 o 
  -1   9   4       92.78       87.71      4.93 o 
   0   9   4       95.04       88.51      5.45 o 
   1   9   4        2.02       -1.53      3.68 o 
   2   9   4        5.98        3.89      3.75 o 
   3   9   4        1.49        0.02      4.34 o 
   4   9   4        0.98       -5.47      4.79 o 
   5   9   4      914.01      846.61     19.94 o 
   6   9   4       23.06       30.84      7.69 o 
   7   9   4        7.28        0.14      6.90 o 
   8   9   4        2.86        4.51      7.86 o 
   9   9   4       46.92       33.10      9.35 o 
  10   9   4        1.80       13.87     10.90 o 
  -9  10   4       12.06       16.15      9.33 o 
  -8  10   4       32.75       35.80      9.66 o 
  -7  10   4       10.06       20.09      6.12 o 
  -6  10   4       10.39       12.56      6.03 o 
  -5  10   4       94.28      100.24      7.65 o 
  -4  10   4      194.50      190.55      9.00 o 
  -3  10   4       46.71       45.20      6.93 o 
  -2  10   4      422.20      423.34      9.30 o 
  -1  10   4      134.42      136.84      6.36 o 
   0  10   4      243.54      255.52      8.34 o 
   1  10   4       87.58       98.94      5.65 o 
   2  10   4       67.71       68.50      5.14 o 
   3  10   4      219.70      212.76      8.08 o 
   4  10   4      248.50      211.85      9.41 o 
   5  10   4       86.37       96.60     11.00 o 
   6  10   4        1.86        6.76      9.80 o 
   7  10   4      143.04      148.33     11.15 o 
   8  10   4        0.00       -8.59      7.38 o 
   9  10   4       17.10       35.50     11.52 o 
  -9  11   4        0.14       -6.62      8.85 o 
  -8  11   4       31.64       24.29      9.72 o 
  -7  11   4       20.16       19.99      7.52 o 
  -6  11   4        0.56       -2.91      5.99 o 
  -5  11   4        4.09        8.87      6.72 o 
  -4  11   4        0.03        3.25      6.17 o 
  -3  11   4       34.40       15.74      6.55 o 
  -2  11   4        1.08        0.32      6.58 o 
  -1  11   4       60.17       64.44      5.47 o 
   0  11   4       46.32       59.44      5.43 o 
   1  11   4      212.76      196.97      7.25 o 
   2  11   4      634.25      598.71     11.15 o 
   3  11   4      102.69      113.46      6.93 o 
   4  11   4        0.48       11.48      8.82 o 
   5  11   4      262.79      251.25     12.40 o 
   6  11   4      153.72      135.50     10.66 o 
   7  11   4        0.00        8.81      7.75 o 
   8  11   4        7.41        7.02      8.62 o 
   9  11   4       12.78        4.62      9.10 o 
  -8  12   4       21.73       13.92      9.27 o 
  -7  12   4        3.33        4.36      8.10 o 
  -6  12   4      164.48      175.12     11.12 o 
  -5  12   4      138.75      124.29      9.60 o 
  -4  12   4       18.07       12.54      6.72 o 
  -3  12   4       16.04       14.91      7.87 o 
  -2  12   4        3.67       -9.81      6.54 o 
  -1  12   4       15.19        6.44      6.05 o 
   0  12   4      127.08      127.75      6.23 o 
   1  12   4      117.17       94.56     12.99 o 
   2  12   4        1.57       -5.28      4.26 o 
   3  12   4      142.42      133.88     10.29 o 
   4  12   4      187.79      188.82     12.14 o 
   5  12   4       13.09       17.52      7.77 o 
   6  12   4       62.10       74.20      9.76 o 
   7  12   4        7.33       16.89      9.99 o 
   8  12   4        0.00       -6.25      8.22 o 
  -8  13   4       13.06       33.76     10.74 o 
  -7  13   4       47.35       39.16     10.21 o 
  -6  13   4       41.53       55.53      8.87 o 
  -5  13   4        0.33       -0.26      6.77 o 
  -4  13   4       34.73       26.41      7.61 o 
  -3  13   4        0.83       13.55      6.92 o 
  -2  13   4        5.10       -3.04      6.80 o 
  -1  13   4       93.18       75.53      8.10 o 
   0  13   4       27.67       24.77      5.88 o 
   1  13   4       31.35       11.73      5.69 o 
   2  13   4        7.93        4.44      5.10 o 
   3  13   4        1.66       -9.45      6.30 o 
   4  13   4      188.88      181.45     20.33 o 
   5  13   4        6.79        3.36      7.34 o 
   6  13   4        0.04        5.60      7.91 o 
   7  13   4        1.67       -3.76      9.63 o 
   8  13   4       40.17       58.57     11.04 o 
  -7  14   4       19.62       33.98     10.29 o 
  -6  14   4        8.58       12.24      9.11 o 
  -5  14   4       22.61        7.98      7.32 o 
  -4  14   4        9.04       -6.28      6.54 o 
  -3  14   4      142.84      142.32     10.06 o 
  -2  14   4       50.61       39.75      8.33 o 
  -1  14   4       24.72       27.70      7.38 o 
   0  14   4        0.34       -1.73      5.67 o 
   1  14   4       94.58       81.62      8.78 o 
   2  14   4       28.61       26.30      7.07 o 
   3  14   4        8.29        8.34      7.16 o 
   4  14   4      102.20      118.14     10.81 o 
   5  14   4        3.34       -0.94      7.68 o 
   6  14   4      118.71      118.24     13.75 o 
   7  14   4       21.57       31.38     11.49 o 
  -6  15   4        0.01      -11.13      8.55 o 
  -5  15   4        3.73        5.10      8.28 o 
  -4  15   4        9.23       15.48      7.84 o 
  -3  15   4       21.97       18.04      7.55 o 
  -2  15   4       13.60       10.66      6.91 o 
  -1  15   4        0.13        5.80      7.46 o 
   0  15   4       11.66        1.48      5.91 o 
   1  15   4       59.08       77.77     12.07 o 
   2  15   4        5.34       -1.14      6.30 o 
   3  15   4       90.47       83.30      9.90 o 
   4  15   4       24.48       25.48      8.61 o 
   5  15   4        0.33       13.00     10.20 o 
   6  15   4       34.17       46.50     12.12 o 
  -5  16   4       14.37        2.07      8.90 o 
  -4  16   4       30.74       21.19      9.03 o 
  -3  16   4       43.60       62.46      8.89 o 
  -2  16   4        0.57        4.52      9.02 o 
  -1  16   4        2.35       -0.66      6.92 o 
   0  16   4       87.54       81.20     10.02 o 
   1  16   4       18.23       23.36     14.90 o 
   2  16   4      469.11      497.53     19.70 o 
   3  16   4      189.00      204.28     13.18 o 
   4  16   4       21.14       40.38     11.11 o 
   5  16   4        0.00      -12.51     12.37 o 
  -3  17   4        5.40       13.86     10.78 o 
  -2  17   4        1.38        4.80      7.58 o 
  -1  17   4       28.25       41.72     11.17 o 
   0  17   4       13.37       11.55      8.75 o 
   1  17   4        0.23        2.38      8.24 o 
   2  17   4        0.15        0.99     10.89 o 
   3  17   4        2.87       -4.02      9.80 o 
 -11   1   5        0.19        1.48     13.16 o 
 -10   1   5        0.00        5.60      6.82 o 
  -9   1   5       75.27       54.79      9.82 o 
  -8   1   5       53.05       62.53      6.52 o 
  -7   1   5        5.93       10.22      4.04 o 
  -6   1   5        2.01        2.23      3.54 o 
  -5   1   5     2751.17     2687.68     27.04 o 
  -4   1   5     1880.41     2004.26     19.49 o 
  -3   1   5     2386.82     2344.09     19.40 o 
  -2   1   5      658.66      669.41     10.46 o 
  -1   1   5     1011.98     1077.64      9.45 o 
   0   1   5     1011.25     1036.58      8.75 o 
   1   1   5       50.64       54.52      2.56 o 
   2   1   5       60.70       72.72      3.93 o 
   3   1   5      143.38      134.02      4.74 o 
   4   1   5      395.08      380.55      8.16 o 
   5   1   5        8.78        4.18      3.97 o 
   6   1   5      269.97      267.80      9.42 o 
   7   1   5        4.22        9.48      5.07 o 
   8   1   5       20.32       22.78      5.77 o 
   9   1   5       61.78       60.31      6.78 o 
  10   1   5        4.64        5.75      7.63 o 
  11   1   5       56.59       57.96     16.16 o 
 -11   2   5       35.83       32.88     15.12 o 
 -10   2   5        0.02      -13.33      8.89 o 
  -9   2   5        5.23       15.37      6.99 o 
  -8   2   5       19.13       13.59      5.77 o 
  -7   2   5      800.53      776.00     11.48 o 
  -6   2   5      501.84      507.02      9.46 o 
  -5   2   5     1149.82     1156.04     12.52 o 
  -4   2   5      563.26      587.35      7.42 o 
  -3   2   5     1253.56     1209.10     12.85 o 
  -2   2   5      178.40      185.04      4.08 o 
  -1   2   5       53.19       58.68      2.83 o 
   0   2   5     4220.16     4272.60     34.15 o 
   1   2   5     1321.24     1326.33     11.68 o 
   2   2   5      295.33      315.14      5.23 o 
   3   2   5     1707.45     1841.34     20.50 o 
   4   2   5       18.45       12.32      3.24 o 
   5   2   5      247.15      265.67      8.16 o 
   6   2   5     2037.62     2028.06     37.21 o 
   7   2   5      260.65      262.00      9.04 o 
   8   2   5        7.29        5.31      5.28 o 
   9   2   5        7.39        7.32      5.72 o 
  10   2   5        9.06        9.17      7.84 o 
  11   2   5        4.35       -3.89      8.13 o 
 -11   3   5        2.57      -20.00     13.33 o 
 -10   3   5       20.00       17.17      7.18 o 
  -9   3   5       34.78       22.66      9.06 o 
  -8   3   5        0.37       -2.78      5.29 o 
  -7   3   5      378.58      357.02      9.82 o 
  -6   3   5      523.32      519.87      8.67 o 
  -5   3   5        5.77        2.46      2.40 o 
  -4   3   5      395.46      404.30      6.35 o 
  -3   3   5     2418.21     2493.99     22.78 o 
  -2   3   5        0.54       -0.60      2.42 o 
  -1   3   5     2105.97     2158.96     18.02 o 
   0   3   5     1285.70     1248.74     11.55 o 
   1   3   5       31.18       25.90      2.76 o 
   2   3   5      621.97      594.11      8.43 o 
   3   3   5      348.96      311.00     10.24 o 
   4   3   5     1127.01     1203.74     15.37 o 
   5   3   5       53.71       47.60      5.05 o 
   6   3   5        6.15        5.14      3.61 o 
   7   3   5      114.15      119.09      6.52 o 
   8   3   5       86.50       91.36      6.86 o 
   9   3   5        5.13        6.08      7.13 o 
  10   3   5        1.95        9.67      7.83 o 
  11   3   5        0.99       -1.46      9.92 o 
 -11   4   5        4.81       13.49     11.88 o 
 -10   4   5        3.84        4.33      6.88 o 
  -9   4   5        5.84       10.77      6.02 o 
  -8   4   5        1.83        0.15      5.44 o 
  -7   4   5        1.55       -0.64      5.31 o 
  -6   4   5      213.81      213.73      6.46 o 
  -5   4   5        0.16       -2.78      2.19 o 
  -4   4   5       82.05       90.89      3.25 o 
  -3   4   5       53.78       64.57      3.23 o 
  -2   4   5      316.26      326.42      5.78 o 
  -1   4   5      171.48      165.23      4.23 o 
   0   4   5      267.96      269.47      4.82 o 
   1   4   5      199.77      216.13      5.29 o 
   2   4   5     4104.77     4188.85     37.94 o 
   3   4   5     3083.48     3278.64     30.78 o 
   4   4   5        0.37        2.82      3.50 o 
   5   4   5       22.03       27.27      4.02 o 
   6   4   5       63.97       47.54      6.43 o 
   7   4   5        4.23       11.45      4.80 o 
   8   4   5       17.08       13.93      5.35 o 
   9   4   5        1.20        5.17      6.94 o 
  10   4   5        2.37        5.78      8.45 o 
  11   4   5        0.84        5.98     17.22 o 
 -11   5   5        0.99        2.20      9.02 o 
 -10   5   5        4.09       -3.26      6.81 o 
  -9   5   5        0.06       -6.15      6.41 o 
  -8   5   5      154.65      168.88     10.12 o 
  -7   5   5      260.67      265.47     10.02 o 
  -6   5   5      161.63      162.07      7.01 o 
  -5   5   5       14.33       15.56      4.38 o 
  -4   5   5       59.60       53.50      4.77 o 
  -3   5   5       50.34       63.38      2.62 o 
  -2   5   5      691.53      695.49      8.45 o 
  -1   5   5       64.83       64.26      3.45 o 
   0   5   5      307.13      273.84      7.39 o 
   1   5   5     1756.49     1762.79     17.45 o 
   2   5   5      177.75      180.61      5.27 o 
   3   5   5      806.16      739.12     10.84 o 
   4   5   5      501.55      508.53      9.34 o 
   5   5   5        0.07       -3.29      3.54 o 
   6   5   5      175.59      175.74      8.65 o 
   7   5   5       10.48       12.48      4.94 o 
   8   5   5        6.22        4.40      6.79 o 
   9   5   5       24.25       17.47      7.70 o 
  10   5   5       32.73       37.54     12.26 o 
  11   5   5        3.55       -7.27      9.86 o 
 -11   6   5        2.93       -7.42     10.95 o 
 -10   6   5       37.61       66.71      8.96 o 
  -9   6   5       12.14        5.93      6.79 o 
  -8   6   5       14.39        3.00      4.18 o 
  -7   6   5       96.23      106.30      7.49 o 
  -6   6   5      298.19      293.33     10.16 o 
  -5   6   5      357.03      363.97      9.48 o 
  -4   6   5        7.57        1.54      4.85 o 
  -3   6   5       87.32       78.52      5.10 o 
  -2   6   5      330.08      349.59      5.90 o 
  -1   6   5     2533.65     2685.44     24.76 o 
   0   6   5      511.80      531.71      8.16 o 
   1   6   5     1514.72     1597.33     17.32 o 
   2   6   5      210.91      212.51      5.81 o 
   3   6   5     1102.70     1094.06     17.44 o 
   4   6   5        9.14        7.81      3.17 o 
   5   6   5       33.07       32.65      4.85 o 
   6   6   5       74.13       74.21     11.16 o 
   7   6   5        5.30        5.90      6.62 o 
   8   6   5        7.24       10.65      6.43 o 
   9   6   5       37.98       23.55      8.27 o 
  10   6   5       24.77       21.33     11.34 o 
 -10   7   5       27.83       26.36      9.61 o 
  -9   7   5        0.14        3.37      6.71 o 
  -8   7   5        4.57       -4.59      4.95 o 
  -7   7   5       41.43       47.45      6.64 o 
  -6   7   5       49.95       37.59      6.32 o 
  -5   7   5      792.15      778.02     15.54 o 
  -4   7   5      608.76      617.81     13.23 o 
  -3   7   5      501.34      514.48      9.37 o 
  -2   7   5       54.42       45.46      3.13 o 
  -1   7   5      699.69      659.30      9.21 o 
   0   7   5       17.69       15.44      2.30 o 
   1   7   5      272.24      268.47      7.25 o 
   2   7   5      108.84      109.98      4.69 o 
   3   7   5      319.26      335.26      8.81 o 
   4   7   5      787.76      777.65     20.78 o 
   5   7   5       85.33       80.40      6.96 o 
   6   7   5       38.54       38.29      5.70 o 
   7   7   5       41.37       44.42      8.06 o 
   8   7   5       16.54       16.86      6.20 o 
   9   7   5      115.13      134.01     11.28 o 
  10   7   5        6.97        2.67     10.00 o 
 -10   8   5       12.03        9.50      9.28 o 
  -9   8   5        2.08        8.07      7.40 o 
  -8   8   5       49.75       53.21      6.93 o 
  -7   8   5       19.60       12.58      5.99 o 
  -6   8   5       75.35       74.76      7.14 o 
  -5   8   5        0.19       -2.92      5.29 o 
  -4   8   5       26.04       22.40      5.43 o 
  -3   8   5        9.78        8.98      3.44 o 
  -2   8   5       66.64       62.40      5.39 o 
  -1   8   5       65.28       75.01      4.34 o 
   0   8   5      291.78      262.99      6.46 o 
   1   8   5        0.01       -0.23      2.98 o 
   2   8   5        8.67        8.35      3.19 o 
   3   8   5        2.32        3.34      3.26 o 
   4   8   5      468.02      460.48     19.13 o 
   5   8   5        6.29        0.70      4.97 o 
   6   8   5       31.61       41.94     13.93 o 
   7   8   5        9.45        0.24     11.56 o 
   8   8   5        9.19       16.50      6.70 o 
   9   8   5       37.67       37.65     10.52 o 
  10   8   5       35.75       75.07     21.68 o 
 -10   9   5        5.59       22.27      9.99 o 
  -9   9   5        3.80        0.15      8.26 o 
  -8   9   5        3.06       13.00      7.27 o 
  -7   9   5       13.77       11.80      6.25 o 
  -6   9   5        1.27       -7.31      5.54 o 
  -5   9   5      242.53      229.92      9.76 o 
  -4   9   5       61.05       64.08      6.72 o 
  -3   9   5       85.09       76.57      6.58 o 
  -2   9   5        0.54       -1.90      3.33 o 
  -1   9   5       77.95       71.88      4.77 o 
   0   9   5        0.49       -0.32      3.53 o 
   1   9   5      344.14      333.39      7.99 o 
   2   9   5        2.39       -0.59      2.62 o 
   3   9   5      177.47      172.21      7.31 o 
   4   9   5      370.87      344.43     10.27 o 
   5   9   5        0.09       -7.12      7.46 o 
   6   9   5       28.75       10.63      8.29 o 
   7   9   5       44.92       38.68      8.41 o 
   8   9   5       13.01       12.54      7.35 o 
   9   9   5        0.19        4.12     13.75 o 
  -9  10   5        0.65       -9.43      8.54 o 
  -8  10   5       11.09        5.74      7.30 o 
  -7  10   5       83.42       88.97      8.07 o 
  -6  10   5      148.00      164.37      9.30 o 
  -5  10   5      207.34      201.48      9.46 o 
  -4  10   5       32.79       35.75      6.51 o 
  -3  10   5      158.05      154.35      8.64 o 
  -2  10   5      341.22      340.78      8.63 o 
  -1  10   5      173.24      175.28      6.32 o 
   0  10   5       68.51       88.91      6.42 o 
   1  10   5       94.70       97.71      6.25 o 
   2  10   5       59.36       48.17      5.67 o 
   3  10   5      321.03      311.01      9.10 o 
   4  10   5        0.27       -7.25      4.83 o 
   5  10   5      253.48      249.55     13.28 o 
   6  10   5       96.95      103.19      9.91 o 
   7  10   5       23.28       22.47      8.09 o 
   8  10   5       26.28       50.22      9.19 o 
   9  10   5       24.37       39.57     17.76 o 
  -9  11   5        0.09       -4.62     12.92 o 
  -8  11   5      122.49      145.53     15.66 o 
  -7  11   5       59.75       56.69      7.92 o 
  -6  11   5       28.13       32.46      6.91 o 
  -5  11   5      241.07      260.96     13.22 o 
  -4  11   5      280.03      269.42     10.78 o 
  -3  11   5      260.54      234.71     10.69 o 
  -2  11   5        0.19        1.09      6.04 o 
  -1  11   5      169.66      170.08      6.62 o 
   0  11   5       36.98       38.73      4.88 o 
   1  11   5      129.86      142.79      6.32 o 
   2  11   5       18.89       13.03      4.59 o 
   3  11   5       18.30       19.43      5.08 o 
   4  11   5      474.37      486.34     15.93 o 
   5  11   5      284.41      305.50     14.16 o 
   6  11   5       12.67       14.07      7.60 o 
   7  11   5        2.36        1.63      7.76 o 
   8  11   5       28.13       19.08      8.91 o 
   9  11   5       10.25      -12.39     10.07 o 
  -8  12   5        0.00      -12.32      8.22 o 
  -7  12   5       28.07       32.14      9.05 o 
  -6  12   5      129.00      132.86     10.41 o 
  -5  12   5      197.24      193.00     11.17 o 
  -4  12   5        4.63        2.58      6.48 o 
  -3  12   5      652.07      629.65     16.97 o 
  -2  12   5      992.78      934.03     19.82 o 
  -1  12   5       13.34        9.18      6.16 o 
   0  12   5      154.49      154.99      6.73 o 
   1  12   5      428.56      431.43     10.74 o 
   2  12   5      139.18      140.17      6.64 o 
   3  12   5      227.06      245.15     10.58 o 
   4  12   5      204.46      246.69     12.36 o 
   5  12   5        0.94       -6.16      6.51 o 
   6  12   5        0.78        2.48      7.76 o 
   7  12   5       18.68       31.84     10.68 o 
   8  12   5        0.01       -4.25     12.33 o 
  -8  13   5       53.50       53.41     11.17 o 
  -7  13   5       31.36       41.69     10.39 o 
  -6  13   5        0.36       -2.67      7.99 o 
  -5  13   5        0.78        5.47      7.26 o 
  -4  13   5      179.42      182.39     11.12 o 
  -3  13   5      163.81      177.32     10.46 o 
  -2  13   5       15.16        1.28      6.40 o 
  -1  13   5      201.37      207.15     10.64 o 
   0  13   5       48.85       48.79      6.03 o 
   1  13   5       50.19       45.95      4.92 o 
   2  13   5       42.07       45.64      7.60 o 
   3  13   5       27.85       30.07      7.61 o 
   4  13   5        3.10        5.21     10.36 o 
   5  13   5      129.98      146.37     11.29 o 
   6  13   5        7.27        6.78      9.25 o 
   7  13   5        0.12       22.68     11.18 o 
  -7  14   5       34.48       29.75     10.20 o 
  -6  14   5        2.97        3.96      8.96 o 
  -5  14   5       11.09       19.92      8.73 o 
  -4  14   5        0.92       -9.81      6.54 o 
  -3  14   5       68.52       97.47      9.21 o 
  -2  14   5       33.14       23.15      7.22 o 
  -1  14   5       27.29       38.24      6.72 o 
   0  14   5        3.47        7.46      5.79 o 
   1  14   5        0.47        4.34      3.19 o 
   2  14   5      178.97      215.90     10.94 o 
   3  14   5       99.18       93.79      9.56 o 
   4  14   5      135.12      149.38     11.17 o 
   5  14   5        5.18        4.63      7.96 o 
   6  14   5        3.62       -8.79      9.71 o 
   7  14   5        0.39        2.18     18.39 o 
  -6  15   5       16.21       28.77     10.40 o 
  -5  15   5       87.90       82.66     14.53 o 
  -4  15   5       12.03        5.51      8.34 o 
  -3  15   5        0.18        5.56      7.09 o 
  -2  15   5        6.28        2.42      7.04 o 
  -1  15   5        2.52       13.65      6.40 o 
   0  15   5       35.43       40.07      6.95 o 
   1  15   5       26.56       29.15      8.62 o 
   2  15   5      138.92      149.32     12.38 o 
   3  15   5       12.54        2.24      7.34 o 
   4  15   5       14.93       11.09      8.14 o 
   5  15   5        6.71       11.47     11.79 o 
   6  15   5        4.78       11.18     13.04 o 
  -5  16   5        0.33       -0.71      8.45 o 
  -4  16   5       18.61       31.85     10.32 o 
  -3  16   5        1.64       -1.86      8.34 o 
  -2  16   5       16.60        4.53      7.25 o 
  -1  16   5       15.59        3.47      8.17 o 
   0  16   5       12.28       24.07      7.85 o 
   1  16   5        3.85       -0.70      8.26 o 
   2  16   5        0.03        3.50     10.45 o 
   3  16   5        0.03        1.17      9.84 o 
   4  16   5        0.05       15.76     11.70 o 
  -3  17   5        1.91        2.66      9.20 o 
  -2  17   5        8.47        7.35      8.95 o 
  -1  17   5       13.35        9.81     13.61 o 
   0  17   5       29.58       41.28     10.27 o 
   1  17   5        4.32       -5.90      8.88 o 
   2  17   5        0.01       -5.32     13.02 o 
   3  17   5       53.10       61.88     12.19 o 
 -11   0   6       52.28       56.99     22.71 o 
 -10   0   6        5.11        7.08     12.90 o 
  -9   0   6      552.53      525.26     75.97 o 
  -8   0   6      634.56      574.38     16.18 o 
  -7   0   6      440.20      410.56     13.32 o 
  -6   0   6       49.57       53.97      6.50 o 
  -5   0   6      613.42      537.68     13.10 o 
  -4   0   6     3460.60     3485.92     47.18 o 
  -3   0   6     2476.51     2378.55     34.31 o 
  -2   0   6     2269.55     2210.22     27.56 o 
  -1   0   6      365.09      354.26      8.02 o 
   0   0   6      933.10      995.92     17.01 o 
   1   0   6      454.22      427.96      6.73 o 
   2   0   6      272.53      280.31      7.30 o 
   3   0   6       13.19       16.09      4.85 o 
   4   0   6        9.87       16.66      4.91 o 
   5   0   6      543.44      541.46     16.76 o 
   6   0   6      436.25      364.45     46.24 o 
   7   0   6       80.38       69.09      8.99 o 
   8   0   6      353.75      389.54     16.17 o 
   9   0   6      654.05      735.29     29.16 o 
  10   0   6       92.40       90.41     11.32 o 
  11   0   6       11.01       15.35     20.16 o 
 -11   1   6        0.04        9.30     28.87 o 
 -10   1   6       40.30       32.76      9.98 o 
  -9   1   6       13.48       14.45      8.80 o 
  -8   1   6       66.38       71.22      7.07 o 
  -7   1   6      390.84      381.63      9.19 o 
  -6   1   6      365.45      353.12     10.34 o 
  -5   1   6        0.01       -0.34      3.23 o 
  -4   1   6      403.19      418.38      7.37 o 
  -3   1   6      381.50      389.46      6.14 o 
  -2   1   6      180.81      164.17      4.17 o 
  -1   1   6      883.00      838.67      9.20 o 
   0   1   6      644.54      620.97      6.73 o 
   1   1   6       45.97       41.93      2.69 o 
   2   1   6        5.09       -0.65      2.43 o 
   3   1   6      584.22      566.31      8.09 o 
   4   1   6        4.17        0.03      3.59 o 
   5   1   6     1289.32     1309.31     18.65 o 
   6   1   6        3.27        2.70      3.97 o 
   7   1   6     1098.59     1106.25     19.98 o 
   8   1   6       10.34        2.68      5.57 o 
   9   1   6        0.60       -4.44      5.40 o 
  10   1   6       82.71      104.19      8.04 o 
  11   1   6      117.67      122.10     13.82 o 
 -11   2   6        3.97      -14.66     13.95 o 
 -10   2   6        3.12        6.17      8.73 o 
  -9   2   6        5.92        8.03      6.07 o 
  -8   2   6       61.67       61.86      7.28 o 
  -7   2   6      698.09      654.85     11.73 o 
  -6   2   6       53.27       50.73      4.52 o 
  -5   2   6       71.71       68.88      3.83 o 
  -4   2   6       63.88       83.24      4.15 o 
  -3   2   6      322.88      347.75      6.28 o 
  -2   2   6      243.59      246.32      4.91 o 
  -1   2   6      686.06      667.32     10.63 o 
   0   2   6      407.86      429.17      6.37 o 
   1   2   6      518.54      524.18      7.77 o 
   2   2   6      102.68      114.84      4.51 o 
   3   2   6       72.10       72.40      3.38 o 
   4   2   6      139.89      146.18      5.51 o 
   5   2   6      160.45      162.50      7.54 o 
   6   2   6      100.90      100.38      6.52 o 
   7   2   6       78.10       72.01      7.04 o 
   8   2   6       47.73       53.81      6.30 o 
   9   2   6        0.79       -0.13      5.61 o 
  10   2   6       23.56       23.70      9.72 o 
  11   2   6        7.87       -5.09     10.28 o 
 -11   3   6        0.66       -8.76     10.79 o 
 -10   3   6        3.41      -10.69      7.49 o 
  -9   3   6       48.71       41.00      7.07 o 
  -8   3   6       13.58        7.34      5.74 o 
  -7   3   6       78.23       85.32      8.10 o 
  -6   3   6       59.07       67.16      3.67 o 
  -5   3   6        5.02        1.91      2.56 o 
  -4   3   6      589.28      554.63      7.88 o 
  -3   3   6       34.54       36.61      3.09 o 
  -2   3   6     1808.84     1907.62     16.86 o 
  -1   3   6     3745.13     3834.85     30.27 o 
   0   3   6      322.60      333.28      6.06 o 
   1   3   6      503.94      562.62      7.86 o 
   2   3   6     7056.73     7448.28     58.63 o 
   3   3   6       16.98       11.38      3.79 o 
   4   3   6       61.33       51.29      4.76 o 
   5   3   6       28.18       26.16      4.38 o 
   6   3   6       18.00       20.70      5.32 o 
   7   3   6       50.19       56.30      5.70 o 
   8   3   6       61.25       66.21      6.54 o 
   9   3   6        0.21        0.74      7.17 o 
  10   3   6        0.55        5.39      7.94 o 
  11   3   6       10.95       19.86     13.32 o 
 -11   4   6        4.56       -3.19     11.11 o 
 -10   4   6        1.46       -5.62      6.68 o 
  -9   4   6        0.45       -4.24      5.85 o 
  -8   4   6       21.07       13.80      5.96 o 
  -7   4   6      303.60      297.31     13.22 o 
  -6   4   6        4.71        3.22      4.71 o 
  -5   4   6        0.66        1.08      2.61 o 
  -4   4   6     1453.26     1458.70     14.53 o 
  -3   4   6     2022.52     2185.27     21.05 o 
  -2   4   6     4507.21     4683.82     38.21 o 
  -1   4   6      435.26      450.27      6.78 o 
   0   4   6      412.41      435.40      6.96 o 
   1   4   6     1167.51     1196.12     13.10 o 
   2   4   6     1129.71     1132.87     14.04 o 
   3   4   6       53.69       56.60      4.06 o 
   4   4   6      227.81      219.67      6.69 o 
   5   4   6      390.37      381.34      8.75 o 
   6   4   6      116.26      114.99      8.22 o 
   7   4   6      157.30      151.86      7.02 o 
   8   4   6       29.25       15.21      5.36 o 
   9   4   6       26.22       22.41      7.90 o 
  10   4   6        6.17       10.84      7.91 o 
  11   4   6        3.17        2.13     13.09 o 
 -11   5   6        0.48        7.06      9.31 o 
 -10   5   6       45.18       41.42     11.89 o 
  -9   5   6       12.58       10.44      6.29 o 
  -8   5   6        1.86        7.98      5.83 o 
  -7   5   6       77.13       66.74      7.05 o 
  -6   5   6        2.79       -6.67      4.45 o 
  -5   5   6      233.72      228.69      8.64 o 
  -4   5   6       18.07       10.82      2.43 o 
  -3   5   6        1.13        0.93      2.01 o 
  -2   5   6     1359.96     1447.28     14.42 o 
  -1   5   6     2229.90     2429.86     20.85 o 
   0   5   6        0.71       -2.18      2.50 o 
   1   5   6      108.60      107.80      4.46 o 
   2   5   6      123.20      130.32      6.03 o 
   3   5   6       17.69        7.24      3.09 o 
   4   5   6      795.83      826.85     13.10 o 
   5   5   6        0.48       -1.17      4.71 o 
   6   5   6      196.53      210.12     12.15 o 
   7   5   6       37.23       25.38      5.63 o 
   8   5   6       12.10        2.05      6.14 o 
   9   5   6        0.85        8.66      7.10 o 
  10   5   6        0.19       -5.51     22.82 o 
 -10   6   6        0.11       -6.80      7.53 o 
  -9   6   6        0.75       -7.04      4.97 o 
  -8   6   6      191.88      181.32      9.61 o 
  -7   6   6       12.45       -1.66      5.58 o 
  -6   6   6      404.63      411.33     10.86 o 
  -5   6   6        0.29       -1.67      4.35 o 
  -4   6   6      236.90      248.65      7.99 o 
  -3   6   6      803.54      873.31     10.50 o 
  -2   6   6     1031.82     1020.42     15.16 o 
  -1   6   6      219.30      173.73      4.97 o 
   0   6   6        6.97        3.28      2.01 o 
   1   6   6        0.19       -1.36      3.01 o 
   2   6   6      734.33      738.12     10.63 o 
   3   6   6       20.63       22.82      3.97 o 
   4   6   6       56.88       54.67      4.83 o 
   5   6   6      256.62      252.78      8.78 o 
   6   6   6        0.09        0.19      5.06 o 
   7   6   6      258.57      225.56     10.58 o 
   8   6   6       88.35       61.11     11.02 o 
   9   6   6       78.15       76.98      9.55 o 
  10   6   6       10.21       -3.28     11.79 o 
 -10   7   6        0.05       -4.21      8.89 o 
  -9   7   6        7.24       16.61      7.40 o 
  -8   7   6        7.22        3.83      5.86 o 
  -7   7   6      187.83      188.13      9.46 o 
  -6   7   6        3.73        0.20      5.51 o 
  -5   7   6        0.00       -3.47      4.54 o 
  -4   7   6       12.09       13.05      4.60 o 
  -3   7   6      102.17       95.48      3.84 o 
  -2   7   6      127.71      136.82      4.63 o 
  -1   7   6       46.04       60.23      4.40 o 
   0   7   6      141.80      147.26      5.07 o 
   1   7   6       78.67       81.47      5.26 o 
   2   7   6       90.74       92.73      4.72 o 
   3   7   6       42.44       50.67      4.51 o 
   4   7   6      111.32      121.07      7.06 o 
   5   7   6        8.84       12.00      5.57 o 
   6   7   6        5.20        2.60      5.17 o 
   7   7   6        0.97        9.16      6.79 o 
   8   7   6       22.85       29.23      9.11 o 
   9   7   6        0.02      -11.44      7.63 o 
  10   7   6        2.32       -4.11     12.04 o 
 -10   8   6        4.63        0.76      8.48 o 
  -9   8   6        0.31       -2.43      6.81 o 
  -8   8   6       43.27       44.76      7.14 o 
  -7   8   6       23.85       24.32      6.59 o 
  -6   8   6        0.06       -2.21      5.56 o 
  -5   8   6      132.87      147.52      8.33 o 
  -4   8   6      311.38      327.05     10.70 o 
  -3   8   6      231.70      239.68      8.31 o 
  -2   8   6      323.85      315.95      6.72 o 
  -1   8   6       77.49       87.86      4.97 o 
   0   8   6      284.40      277.92      7.02 o 
   1   8   6      462.15      405.56      9.41 o 
   2   8   6       24.91       24.56      4.06 o 
   3   8   6       17.96       22.90      4.47 o 
   4   8   6        0.08       -6.61      4.70 o 
   5   8   6      243.26      230.88      8.72 o 
   6   8   6        2.01       -4.58      7.23 o 
   7   8   6       23.07       11.40      4.65 o 
   8   8   6        0.14        0.54      5.64 o 
   9   8   6        5.50       10.01     11.88 o 
  10   8   6        0.67        2.48     13.23 o 
  -9   9   6       13.32       35.39      9.83 o 
  -8   9   6        1.50       -1.01      6.29 o 
  -7   9   6      108.49      119.10      8.70 o 
  -6   9   6        7.39       -6.04      5.63 o 
  -5   9   6        8.90        7.63      5.76 o 
  -4   9   6      436.01      388.72     17.10 o 
  -3   9   6      145.52      130.02      7.69 o 
  -2   9   6      153.16      156.33      8.62 o 
  -1   9   6      167.67      178.23      6.20 o 
   0   9   6      548.19      523.41      9.82 o 
   1   9   6      221.97      218.83      7.42 o 
   2   9   6       67.76       66.37      4.97 o 
   3   9   6      237.39      254.75      7.95 o 
   4   9   6      327.07      319.37     10.19 o 
   5   9   6       26.40       10.71      5.54 o 
   6   9   6        3.42        0.99      5.18 o 
   7   9   6        2.91        4.99      5.12 o 
   8   9   6        3.34       14.17      7.89 o 
   9   9   6        0.16       -9.27     12.02 o 
  -9  10   6       26.53       20.30      9.72 o 
  -8  10   6        6.29        6.24      8.24 o 
  -7  10   6       23.80       20.48      6.82 o 
  -6  10   6       17.55       10.23      6.35 o 
  -5  10   6        3.65        7.15      5.98 o 
  -4  10   6        6.63        4.30      5.79 o 
  -3  10   6      392.86      395.86     12.13 o 
  -2  10   6      112.65      111.27      7.88 o 
  -1  10   6      186.90      173.75      6.33 o 
   0  10   6     1479.30     1433.12     17.08 o 
   1  10   6     1389.50     1368.41     18.79 o 
   2  10   6       64.26       71.93      6.21 o 
   3  10   6      663.25      641.74     13.11 o 
   4  10   6      258.13      256.82     11.62 o 
   5  10   6        0.39        8.13      4.93 o 
   6  10   6        0.18        2.18      4.88 o 
   7  10   6        2.36       -5.49      7.38 o 
   8  10   6       24.88        9.37     12.20 o 
   9  10   6       15.43       31.01     13.87 o 
  -9  11   6        1.38       -0.26      9.31 o 
  -8  11   6        0.60        5.38     11.73 o 
  -7  11   6       13.62       15.40      6.69 o 
  -6  11   6        7.95       14.49      6.40 o 
  -5  11   6      158.19      159.66      9.50 o 
  -4  11   6      325.64      340.11     11.97 o 
  -3  11   6        0.24        8.20      5.70 o 
  -2  11   6      465.76      433.17     13.78 o 
  -1  11   6      778.13      772.25     12.84 o 
   0  11   6        2.33       -1.98      4.02 o 
   1  11   6     1527.54     1498.38     20.63 o 
   2  11   6      853.67      837.12     13.63 o 
   3  11   6      560.16      545.72     13.04 o 
   4  11   6       18.39       14.41      5.94 o 
   5  11   6      136.40      111.78     17.87 o 
   6  11   6        1.65        6.06      6.98 o 
   7  11   6        0.06       -6.04     10.57 o 
   8  11   6       11.68       29.34     23.75 o 
  -8  12   6       17.55       24.46      9.77 o 
  -7  12   6       34.48       38.06      8.39 o 
  -6  12   6        2.10        1.45      6.30 o 
  -5  12   6       17.46       17.35      6.71 o 
  -4  12   6      106.15       96.29      8.94 o 
  -3  12   6       71.47       76.52      8.56 o 
  -2  12   6       26.25       28.21      7.13 o 
  -1  12   6        7.69        2.53      5.77 o 
   0  12   6       41.08       48.01      5.72 o 
   1  12   6       87.25       99.28      6.65 o 
   2  12   6       84.81       93.38      5.95 o 
   3  12   6        0.01       -1.67      4.88 o 
   4  12   6       10.86        9.04      7.17 o 
   5  12   6        0.04       -1.75      7.03 o 
   6  12   6       14.85       31.79      8.39 o 
   7  12   6       14.02       29.34     12.60 o 
   8  12   6        1.75       10.57     13.18 o 
  -7  13   6       21.91       19.08      9.95 o 
  -6  13   6       31.67       29.40      9.48 o 
  -5  13   6       69.79       60.03      8.66 o 
  -4  13   6       30.92       15.85      7.22 o 
  -3  13   6        1.84       -5.70      7.86 o 
  -2  13   6       23.72       21.55      6.95 o 
  -1  13   6      161.58      156.02      8.88 o 
   0  13   6       66.22       64.17      5.88 o 
   1  13   6       53.60       51.17      4.74 o 
   2  13   6      390.35      391.97      9.66 o 
   3  13   6        4.02        5.70      6.80 o 
   4  13   6       35.49       38.41      7.97 o 
   5  13   6        1.01       -5.86      7.15 o 
   6  13   6        1.94        8.66     11.85 o 
   7  13   6       22.35        0.97     11.86 o 
  -6  14   6        2.29       -2.26      8.56 o 
  -5  14   6       14.75       21.01      9.72 o 
  -4  14   6       12.31       14.63      7.69 o 
  -3  14   6       26.64       22.63      7.43 o 
  -2  14   6       36.10       34.97      7.59 o 
  -1  14   6       19.60       21.51      6.45 o 
   0  14   6       17.94        7.53      5.52 o 
   1  14   6      207.65      219.45      8.52 o 
   2  14   6       46.99       40.80      6.98 o 
   3  14   6       29.62       35.37      8.14 o 
   4  14   6       15.94       17.87     11.12 o 
   5  14   6       21.35       33.16      9.93 o 
   6  14   6      179.93      186.95     19.03 o 
  -6  15   6       25.07       44.61     10.80 o 
  -5  15   6       22.25       26.28      9.60 o 
  -4  15   6        1.13        5.15      8.26 o 
  -3  15   6        0.43        8.93      7.65 o 
  -2  15   6      108.68      121.29      9.98 o 
  -1  15   6       67.51       56.75      8.28 o 
   0  15   6        1.93        2.41      5.64 o 
   1  15   6        0.38        4.88      6.31 o 
   2  15   6        0.02       10.65      7.79 o 
   3  15   6       22.79       18.45      8.17 o 
   4  15   6        0.66        4.33      7.67 o 
   5  15   6        0.11       -1.72     12.12 o 
  -4  16   6        2.89        3.37      9.00 o 
  -3  16   6        0.86        9.49      8.65 o 
  -2  16   6        2.35        7.63      6.60 o 
  -1  16   6       25.09       18.16      6.97 o 
   0  16   6      113.10      159.67     14.82 o 
   1  16   6        6.03       -1.03      7.62 o 
   2  16   6      200.83      228.14     22.36 o 
   3  16   6      161.44      179.93     14.99 o 
   4  16   6        0.39       12.00     12.01 o 
  -2  17   6        4.64        2.17      8.91 o 
  -1  17   6       13.11       10.02     10.26 o 
   0  17   6       13.50       16.80     10.70 o 
   1  17   6        3.50        3.51      9.35 o 
   2  17   6       22.38        9.86     10.50 o 
 -11   1   7        7.46       -8.28     10.84 o 
 -10   1   7        7.14      -12.46      8.31 o 
  -9   1   7       15.04       12.45      8.66 o 
  -8   1   7      113.93       85.21      7.40 o 
  -7   1   7      710.01      629.59     11.61 o 
  -6   1   7      112.72      124.69      5.29 o 
  -5   1   7      163.94      155.10      5.27 o 
  -4   1   7      136.71      135.68      4.14 o 
  -3   1   7      305.91      293.22      6.71 o 
  -2   1   7      291.68      281.33      5.95 o 
  -1   1   7     1054.83     1054.86     11.90 o 
   0   1   7      342.83      348.59      6.49 o 
   1   1   7        0.43        1.28      2.71 o 
   2   1   7      859.12      906.85     10.11 o 
   3   1   7      102.93      107.55      3.83 o 
   4   1   7      102.14      107.78      4.88 o 
   5   1   7       64.50       65.55      5.64 o 
   6   1   7       19.66       20.42      5.29 o 
   7   1   7      313.20      313.48     11.32 o 
   8   1   7       50.18       40.26      5.71 o 
   9   1   7      229.73      233.31     10.64 o 
  10   1   7       38.34       30.86      6.79 o 
  11   1   7       46.43       90.42     21.26 o 
 -11   2   7        0.51        1.32     11.23 o 
 -10   2   7        8.25       19.84      9.48 o 
  -9   2   7        8.40        6.37      6.02 o 
  -8   2   7       41.01       34.01      6.38 o 
  -7   2   7      251.77      234.26      7.90 o 
  -6   2   7        5.29        4.79      3.26 o 
  -5   2   7      210.13      207.86      5.91 o 
  -4   2   7       52.42       51.55      3.93 o 
  -3   2   7      818.97      813.91     10.05 o 
  -2   2   7      226.20      237.25      5.69 o 
  -1   2   7     1480.90     1477.50     14.59 o 
   0   2   7      550.80      562.85      7.89 o 
   1   2   7      308.70      334.39      6.87 o 
   2   2   7      188.24      215.98      4.77 o 
   3   2   7      202.76      232.60      6.29 o 
   4   2   7        5.14        8.76      3.64 o 
   5   2   7      191.48      208.99      7.09 o 
   6   2   7      226.97      217.15      9.89 o 
   7   2   7       87.63       82.14      6.64 o 
   8   2   7       46.84       55.20      6.49 o 
   9   2   7       22.50        8.03      4.72 o 
  10   2   7        3.44        1.79      8.66 o 
  11   2   7       24.06       21.61     16.56 o 
 -11   3   7       31.94       23.21     16.67 o 
 -10   3   7       11.90        6.19      8.97 o 
  -9   3   7       23.36       28.29      6.70 o 
  -8   3   7      117.05      121.33      8.23 o 
  -7   3   7       39.34       41.38      5.72 o 
  -6   3   7       87.30       91.07      4.87 o 
  -5   3   7       22.84       17.04      3.60 o 
  -4   3   7      340.62      335.64      8.04 o 
  -3   3   7       79.29       81.02      3.61 o 
  -2   3   7      228.41      249.40      5.51 o 
  -1   3   7      121.49      117.65      4.41 o 
   0   3   7     1857.50     1915.39     18.79 o 
   1   3   7       14.37        6.80      2.66 o 
   2   3   7     1071.55     1081.50     11.71 o 
   3   3   7       14.11        3.68      2.83 o 
   4   3   7      333.32      334.62      8.19 o 
   5   3   7        0.38        5.36      3.83 o 
   6   3   7      139.45      130.13      8.87 o 
   7   3   7       35.59       36.46      5.91 o 
   8   3   7       26.88       18.36      6.04 o 
   9   3   7        0.60        5.78      6.82 o 
  10   3   7       35.46       38.48     10.75 o 
  11   3   7        8.44        2.46     13.04 o 
 -11   4   7        0.94       -2.58     19.29 o 
 -10   4   7        9.41       10.89      7.33 o 
  -9   4   7       16.43       12.66      8.19 o 
  -8   4   7       10.48        6.10      5.94 o 
  -7   4   7       27.31       23.37      6.30 o 
  -6   4   7      114.85      112.61      7.30 o 
  -5   4   7        8.83       12.45      3.45 o 
  -4   4   7       46.64       58.17      3.71 o 
  -3   4   7      397.86      386.31      6.78 o 
  -2   4   7      516.99      554.15      9.57 o 
  -1   4   7     2448.68     2491.19     22.62 o 
   0   4   7     1649.96     1829.31     17.50 o 
   1   4   7       21.54       26.76      2.91 o 
   2   4   7       53.37       54.55      3.74 o 
   3   4   7      197.45      176.96      5.85 o 
   4   4   7       33.00       36.44      4.88 o 
   5   4   7       59.48       58.89      5.15 o 
   6   4   7       21.69       24.45      5.64 o 
   7   4   7       34.21       46.00      6.17 o 
   8   4   7       44.89       35.95      6.09 o 
   9   4   7        0.06        2.36     10.56 o 
  10   4   7        0.08        4.58     16.15 o 
 -10   5   7        8.85       21.80      7.84 o 
  -9   5   7       61.86       54.39      7.48 o 
  -8   5   7        0.69       -8.36      5.57 o 
  -7   5   7        2.12       -2.74      5.67 o 
  -6   5   7        7.72        9.87      5.07 o 
  -5   5   7       31.78       17.40      5.10 o 
  -4   5   7      256.88      238.53      5.56 o 
  -3   5   7       38.58       46.66      3.07 o 
  -2   5   7        4.18       -1.29      2.68 o 
  -1   5   7     1204.31     1156.54     12.26 o 
   0   5   7      443.13      460.93      8.81 o 
   1   5   7      155.94      150.16      4.55 o 
   2   5   7      327.67      403.55      7.54 o 
   3   5   7        5.90        9.55      3.23 o 
   4   5   7        2.04        1.27      4.07 o 
   5   5   7       13.52        8.52      4.47 o 
   6   5   7       28.67       24.19      5.66 o 
   7   5   7      243.42      244.77      9.84 o 
   8   5   7        0.93       -4.29      6.71 o 
   9   5   7        0.05       -9.68      8.03 o 
  10   5   7        5.08        1.99     11.59 o 
 -10   6   7       31.25       24.10      8.26 o 
  -9   6   7       33.68       32.46      9.55 o 
  -8   6   7       96.11      115.37      8.86 o 
  -7   6   7       86.30       70.57      7.20 o 
  -6   6   7       43.21       40.40      5.77 o 
  -5   6   7      571.64      570.42     12.25 o 
  -4   6   7      107.54      102.95      5.70 o 
  -3   6   7       39.69       42.84      2.93 o 
  -2   6   7      481.85      531.57      7.71 o 
  -1   6   7      194.35      201.76      5.46 o 
   0   6   7      494.04      529.38      8.88 o 
   1   6   7        0.43       -0.54      3.23 o 
   2   6   7       75.29       83.60      4.39 o 
   3   6   7      958.31     1014.89     17.34 o 
   4   6   7      399.62      362.91      8.94 o 
   5   6   7      324.96      318.34      9.89 o 
   6   6   7       20.99       16.06      5.59 o 
   7   6   7        0.00       -7.47      4.98 o 
   8   6   7      127.22      140.39     17.56 o 
   9   6   7       56.37       60.22     11.08 o 
  10   6   7        1.03        5.19     12.63 o 
 -10   7   7       35.76       20.49      9.67 o 
  -9   7   7        2.71        6.17      6.33 o 
  -8   7   7      178.76      195.72     18.49 o 
  -7   7   7      421.53      392.06     13.26 o 
  -6   7   7       41.13       46.19      6.77 o 
  -5   7   7      109.18      103.25      6.64 o 
  -4   7   7      149.93      154.72      7.31 o 
  -3   7   7       30.52       25.71      3.23 o 
  -2   7   7      199.06      199.32      5.13 o 
  -1   7   7      134.16      124.85      4.85 o 
   0   7   7     1383.63     1366.32     16.64 o 
   1   7   7       57.87       51.56      4.14 o 
   2   7   7        1.47       -2.75      3.49 o 
   3   7   7      157.30      187.25      7.29 o 
   4   7   7      185.60      184.45      7.03 o 
   5   7   7      229.68      219.58      8.49 o 
   6   7   7      321.65      298.13     10.26 o 
   7   7   7       80.32       83.66      8.86 o 
   8   7   7        2.15       -3.23      8.36 o 
   9   7   7      148.49      153.98     21.91 o 
  10   7   7       22.42       23.85     19.49 o 
 -10   8   7       16.24       16.39      9.62 o 
  -9   8   7        0.39      -11.87      7.92 o 
  -8   8   7        9.16        8.92      6.54 o 
  -7   8   7        0.76       -0.18      6.01 o 
  -6   8   7       11.14       21.93      7.44 o 
  -5   8   7        6.26       14.97      5.90 o 
  -4   8   7       13.63        7.46      5.58 o 
  -3   8   7      339.59      345.09     10.89 o 
  -2   8   7        4.67        5.87      3.51 o 
  -1   8   7       51.04       58.76      4.77 o 
   0   8   7        2.53        6.78      3.06 o 
   1   8   7        0.03       -3.86      3.63 o 
   2   8   7      268.09      250.35      7.21 o 
   3   8   7        7.67        9.98      4.28 o 
   4   8   7      417.13      416.73     10.16 o 
   5   8   7       59.58       72.28      6.51 o 
   6   8   7      111.76      118.92      8.28 o 
   7   8   7        0.01        0.87      7.84 o 
   8   8   7       26.87       22.63      9.37 o 
   9   8   7       46.96       45.00     13.91 o 
  -9   9   7        0.53       -7.25      8.51 o 
  -8   9   7       18.98       19.41      6.72 o 
  -7   9   7        0.53       -5.15      6.26 o 
  -6   9   7       76.82       65.87      7.62 o 
  -5   9   7       87.34       81.16      7.37 o 
  -4   9   7       21.85       21.71      6.01 o 
  -3   9   7       73.12       90.40      7.32 o 
  -2   9   7       37.02       44.76      4.28 o 
  -1   9   7       63.78       75.19      4.67 o 
   0   9   7      648.59      628.55      9.83 o 
   1   9   7     1254.94     1208.94     16.05 o 
   2   9   7     2194.49     2180.54     24.60 o 
   3   9   7      221.71      219.63      8.06 o 
   4   9   7       70.57       68.51      6.31 o 
   5   9   7      141.12      160.45      8.24 o 
   6   9   7       71.85       58.68      8.39 o 
   7   9   7        0.60       -7.67      8.85 o 
   8   9   7        3.87       -7.66     11.30 o 
   9   9   7        3.12       -0.72     11.62 o 
  -9  10   7        4.25        1.79      9.05 o 
  -8  10   7       38.98       37.09      8.23 o 
  -7  10   7       40.83       53.84      9.01 o 
  -6  10   7        0.28       -0.72      5.91 o 
  -5  10   7        4.46       -3.21      5.57 o 
  -4  10   7        7.94        3.60      5.74 o 
  -3  10   7       49.42       42.40      6.97 o 
  -2  10   7       27.43       34.42      6.25 o 
  -1  10   7      602.27      617.55     11.26 o 
   0  10   7      697.35      665.87     11.16 o 
   1  10   7      251.51      240.10      7.18 o 
   2  10   7      470.12      486.50     10.70 o 
   3  10   7      933.13      869.44     14.90 o 
   4  10   7      166.61      150.16     11.76 o 
   5  10   7      191.52      167.92     11.00 o 
   6  10   7       11.25       10.55      8.30 o 
   7  10   7        9.71        5.68      9.09 o 
   8  10   7       21.19       -0.58     11.32 o 
   9  10   7        1.88       -2.20     13.06 o 
  -8  11   7        5.96        9.17      9.23 o 
  -7  11   7        0.71        5.74      7.15 o 
  -6  11   7        3.01        8.27      6.34 o 
  -5  11   7      332.19      351.73     12.63 o 
  -4  11   7        6.49        5.33      6.02 o 
  -3  11   7        8.64        8.17      5.88 o 
  -2  11   7      237.77      241.78     11.04 o 
  -1  11   7       29.69       42.18      7.52 o 
   0  11   7       43.86       41.73      4.39 o 
   1  11   7      666.81      672.98     13.25 o 
   2  11   7      169.65      175.80     10.39 o 
   3  11   7       82.78       78.77      6.42 o 
   4  11   7        7.16       -4.94      6.43 o 
   5  11   7      344.83      339.85     25.78 o 
   6  11   7        1.95       -4.97      7.79 o 
   7  11   7       33.30       42.26     13.61 o 
   8  11   7        3.20       -6.51     15.46 o 
  -8  12   7        6.75       18.36      9.43 o 
  -7  12   7        3.21        2.58     10.02 o 
  -6  12   7       34.48       33.56      7.41 o 
  -5  12   7        6.44        4.09      6.37 o 
  -4  12   7       46.87       53.45      7.44 o 
  -3  12   7       25.51       33.13      7.27 o 
  -2  12   7      191.00      188.80      9.45 o 
  -1  12   7        2.38        1.43      5.50 o 
   0  12   7       66.48       69.52      5.01 o 
   1  12   7      442.55      434.75     10.34 o 
   2  12   7      241.23      259.14      9.07 o 
   3  12   7       18.12       14.15      5.16 o 
   4  12   7       55.87       57.36      8.67 o 
   5  12   7       13.52        9.61     12.53 o 
   6  12   7        1.51      -10.88      7.82 o 
   7  12   7        0.68       12.72     12.24 o 
  -7  13   7        0.83      -11.95      8.27 o 
  -6  13   7       13.72       15.62      8.91 o 
  -5  13   7       20.20       21.00      7.80 o 
  -4  13   7       27.42       29.15      7.74 o 
  -3  13   7       31.30       37.92     10.10 o 
  -2  13   7        0.09        1.39      5.98 o 
  -1  13   7       16.63       11.30      6.14 o 
   0  13   7      108.49       98.69      6.71 o 
   1  13   7       13.05       13.24      3.81 o 
   2  13   7        0.02        5.01      5.02 o 
   3  13   7        1.07       -5.88      5.36 o 
   4  13   7        0.28        4.31      7.71 o 
   5  13   7       15.40       23.67     10.13 o 
   6  13   7       72.86       85.43     15.35 o 
   7  13   7        0.04        0.46     12.32 o 
  -6  14   7        0.07       -2.89      8.81 o 
  -5  14   7        1.43        0.26      8.12 o 
  -4  14   7        0.26       -0.99      7.37 o 
  -3  14   7        1.36        0.48      6.82 o 
  -2  14   7        4.37        1.16      5.88 o 
  -1  14   7       11.88       -2.75      8.17 o 
   0  14   7       14.62       16.71      5.41 o 
   1  14   7       82.96       85.35      6.69 o 
   2  14   7       21.22       26.20      6.93 o 
   3  14   7       76.75       71.18      9.11 o 
   4  14   7       51.95       44.91      9.86 o 
   5  14   7       25.04       39.00     13.44 o 
   6  14   7       26.61       30.75     13.63 o 
  -5  15   7        9.44        9.31      9.33 o 
  -4  15   7       13.64        4.97      8.79 o 
  -3  15   7       84.80      103.16     11.65 o 
  -2  15   7       30.45       39.53      7.37 o 
  -1  15   7        0.06        2.29      6.29 o 
   0  15   7        0.00       -5.10      5.17 o 
   1  15   7        2.13        3.10      5.76 o 
   2  15   7      130.95      152.80     10.42 o 
   3  15   7       11.24        6.21      8.71 o 
   4  15   7       41.99       56.33     11.17 o 
   5  15   7       25.55       24.67     13.35 o 
  -4  16   7       18.92       19.94      9.32 o 
  -3  16   7       29.41       21.96      9.09 o 
  -2  16   7        0.74        0.45      8.41 o 
  -1  16   7        4.21        6.27      6.58 o 
   0  16   7        3.65       -5.28     12.53 o 
   1  16   7       18.82       11.87      8.96 o 
   2  16   7        2.61      -11.60     11.27 o 
   3  16   7       10.30       10.60     11.36 o 
  -1  17   7        3.49        9.73      9.04 o 
   0  17   7       41.52       37.80     15.22 o 
   1  17   7      213.75      246.50     23.18 o 
 -11   0   8      137.29      125.60     19.52 o 
 -10   0   8      580.51      528.63     29.05 o 
  -9   0   8      187.20      213.29     35.80 o 
  -8   0   8       14.74       10.89     16.48 o 
  -7   0   8     1159.32     1162.36     23.31 o 
  -6   0   8      164.28      146.29      7.74 o 
  -5   0   8       91.54       92.28      8.25 o 
  -4   0   8       77.72       75.14      5.01 o 
  -3   0   8     1593.50     1653.68     21.54 o 
  -2   0   8      426.08      402.16     10.07 o 
  -1   0   8       46.50       60.54      5.15 o 
   0   0   8        4.01       10.49      3.89 o 
   1   0   8      877.92      863.44     17.62 o 
   2   0   8        7.95        6.58      3.39 o 
   3   0   8       94.96      107.13      5.54 o 
   4   0   8      320.94      362.55     11.36 o 
   5   0   8      616.76      629.18     15.56 o 
   6   0   8      817.91      810.26     21.62 o 
   7   0   8      263.03      260.22     13.37 o 
   8   0   8       71.23       78.90     15.34 o 
   9   0   8       46.85       79.21     14.79 o 
  10   0   8      203.56      232.18     18.00 o 
 -11   1   8        1.45       -2.29     11.11 o 
 -10   1   8       24.40       25.54      9.97 o 
  -9   1   8      300.67      288.79     22.97 o 
  -8   1   8      895.82      843.32     15.69 o 
  -7   1   8       92.54       93.11      5.76 o 
  -6   1   8       41.55       37.05      3.72 o 
  -5   1   8       20.93       25.88      3.31 o 
  -4   1   8      246.43      221.75      5.54 o 
  -3   1   8       89.73       91.71      4.85 o 
  -2   1   8      785.55      701.19      9.93 o 
  -1   1   8      114.12      138.08      4.66 o 
   0   1   8       64.61       52.44      3.10 o 
   1   1   8      362.66      364.07      6.30 o 
   2   1   8      131.21      126.58      5.17 o 
   3   1   8      862.48      837.36     10.02 o 
   4   1   8       82.86       85.13      4.78 o 
   5   1   8      118.63      104.46      5.90 o 
   6   1   8      290.70      267.33      9.32 o 
   7   1   8      118.95      127.47      7.81 o 
   8   1   8       69.41       76.16      8.66 o 
   9   1   8      317.13      388.06     14.82 o 
  10   1   8       82.32       89.64     11.50 o 
 -11   2   8        4.21        0.75     12.08 o 
 -10   2   8        4.92      -12.46      8.30 o 
  -9   2   8       13.04       10.00      7.29 o 
  -8   2   8      115.15      123.92      8.21 o 
  -7   2   8        6.78        3.71      5.14 o 
  -6   2   8       11.47        9.06      3.70 o 
  -5   2   8       17.89       17.59      3.89 o 
  -4   2   8       99.14      111.02      4.72 o 
  -3   2   8      128.52      140.72      4.61 o 
  -2   2   8      595.19      630.94     10.09 o 
  -1   2   8     1618.56     1774.15     18.01 o 
   0   2   8        1.54        3.93      3.46 o 
   1   2   8       76.52       78.30      4.33 o 
   2   2   8      379.08      408.20      7.60 o 
   3   2   8       51.63       56.22      3.37 o 
   4   2   8       18.88       22.56      4.04 o 
   5   2   8       74.05       69.47      5.42 o 
   6   2   8      113.98      126.81      7.53 o 
   7   2   8        0.65        2.11      5.44 o 
   8   2   8        1.44        8.22      5.63 o 
   9   2   8        0.05        0.93      6.34 o 
  10   2   8        1.38       -7.36     10.44 o 
 -11   3   8        1.81        7.25     11.22 o 
 -10   3   8        6.80       -6.56      8.71 o 
  -9   3   8        1.60       -2.81      5.97 o 
  -8   3   8       57.25       65.95      7.40 o 
  -7   3   8        1.50       -2.10      5.25 o 
  -6   3   8      247.45      233.56      7.57 o 
  -5   3   8       30.68       18.34      3.01 o 
  -4   3   8       30.61       37.73      3.71 o 
  -3   3   8     1110.87     1156.42     13.15 o 
  -2   3   8      249.20      269.14      5.89 o 
  -1   3   8     1347.79     1413.62     14.63 o 
   0   3   8     2597.07     2810.89     26.13 o 
   1   3   8     1719.73     1805.24     21.94 o 
   2   3   8      729.45      775.09     10.71 o 
   3   3   8        8.44        8.27      3.03 o 
   4   3   8      761.49      779.55     13.01 o 
   5   3   8       63.80       67.01      5.45 o 
   6   3   8       32.19       27.22      8.50 o 
   7   3   8      277.99      274.28     10.89 o 
   8   3   8        4.29        5.28      6.50 o 
   9   3   8        0.64       -0.98      6.29 o 
  10   3   8       16.02        9.83     15.67 o 
 -10   4   8        0.77       -1.39      7.68 o 
  -9   4   8        4.61        8.23      6.16 o 
  -8   4   8        0.84       -1.53      5.94 o 
  -7   4   8       70.26       74.41      7.24 o 
  -6   4   8      541.55      494.33     15.15 o 
  -5   4   8       98.55       94.89      4.95 o 
  -4   4   8        0.43       -2.89      3.02 o 
  -3   4   8      239.70      241.12      6.01 o 
  -2   4   8       18.40       14.08      3.09 o 
  -1   4   8        0.99        4.32      2.71 o 
   0   4   8      593.74      625.14      9.16 o 
   1   4   8      330.45      365.32      6.82 o 
   2   4   8     1017.29     1041.16     11.24 o 
   3   4   8      136.21      127.05      5.26 o 
   4   4   8      280.38      263.83      8.79 o 
   5   4   8        0.51       -0.12      4.31 o 
   6   4   8      314.67      305.26     11.07 o 
   7   4   8        3.18       -0.89      6.08 o 
   8   4   8        0.16        3.79      6.30 o 
   9   4   8       42.05       28.82      9.53 o 
  10   4   8       34.57       59.28     13.93 o 
 -10   5   8        3.71        0.13      6.90 o 
  -9   5   8        0.25       -3.83      6.16 o 
  -8   5   8       50.70       46.68      7.28 o 
  -7   5   8        0.89        7.75      8.03 o 
  -6   5   8      134.78      140.36      7.45 o 
  -5   5   8      354.64      348.27     10.55 o 
  -4   5   8        0.66        1.25      3.32 o 
  -3   5   8       96.58       95.11      4.10 o 
  -2   5   8       19.90       27.31      3.38 o 
  -1   5   8       99.25      114.70      5.25 o 
   0   5   8       18.95       19.22      3.19 o 
   1   5   8        9.60       10.65      3.22 o 
   2   5   8      170.02      189.21      5.54 o 
   3   5   8        4.31        0.02      2.97 o 
   4   5   8      108.02      114.20      6.73 o 
   5   5   8      114.90      125.94      7.94 o 
   6   5   8      277.57      312.22     14.76 o 
   7   5   8        4.42       10.44      6.48 o 
   8   5   8        1.57        5.75      7.34 o 
   9   5   8       10.18       10.24      9.10 o 
  10   5   8        2.67      -10.87     15.41 o 
 -10   6   8       14.14        7.94      9.37 o 
  -9   6   8        1.11        2.33      6.44 o 
  -8   6   8       12.84        7.38      6.37 o 
  -7   6   8       30.98       45.66      6.99 o 
  -6   6   8        3.60        8.95      5.89 o 
  -5   6   8        8.85       17.78      5.41 o 
  -4   6   8       91.81       94.65      6.04 o 
  -3   6   8       84.68       77.16      4.07 o 
  -2   6   8       34.12       37.50      3.75 o 
  -1   6   8        8.84        6.42      3.06 o 
   0   6   8      142.69      122.18      4.64 o 
   1   6   8      148.76      167.40      5.07 o 
   2   6   8        8.42       11.27      3.61 o 
   3   6   8      457.38      458.13     10.22 o 
   4   6   8      164.57      150.17      6.68 o 
   5   6   8      449.60      424.71     11.17 o 
   6   6   8       74.50       70.68      7.47 o 
   7   6   8       35.79       32.90      7.19 o 
   8   6   8       41.33       44.74     12.67 o 
   9   6   8        0.09       -8.38     10.77 o 
  10   6   8        2.96       17.62     27.73 o 
 -10   7   8        0.33      -10.16      8.81 o 
  -9   7   8       45.74       65.66      8.31 o 
  -8   7   8        0.29        1.41      6.17 o 
  -7   7   8       17.63       24.69      6.47 o 
  -6   7   8        7.94        3.09      5.61 o 
  -5   7   8        7.99        4.91      5.02 o 
  -4   7   8      164.96      170.70      9.39 o 
  -3   7   8      387.25      379.61     10.28 o 
  -2   7   8        0.29        4.59      3.15 o 
  -1   7   8       19.25       22.82      3.41 o 
   0   7   8      645.17      693.19     11.14 o 
   1   7   8       16.16        9.50      3.45 o 
   2   7   8       97.80       95.61      5.46 o 
   3   7   8      405.56      425.45     13.89 o 
   4   7   8      147.60      149.97      6.85 o 
   5   7   8       25.00       24.63      5.62 o 
   6   7   8       59.77       48.59      7.47 o 
   7   7   8        1.35        4.52      7.99 o 
   8   7   8        0.12       -9.56     10.27 o 
   9   7   8        0.96       -9.21     11.39 o 
  -9   8   8        1.71       -6.64      7.38 o 
  -8   8   8       22.97       30.41      7.12 o 
  -7   8   8        6.59       -1.71      6.04 o 
  -6   8   8        5.80       -2.81      5.87 o 
  -5   8   8       10.67        5.92      5.00 o 
  -4   8   8      492.09      494.77     12.27 o 
  -3   8   8       56.24       49.81      5.82 o 
  -2   8   8      227.06      247.02      6.74 o 
  -1   8   8      183.28      167.70      5.98 o 
   0   8   8      942.25      941.52     13.80 o 
   1   8   8      119.35      122.53      6.23 o 
   2   8   8      427.70      402.08      8.96 o 
   3   8   8       34.10       47.89      5.67 o 
   4   8   8      118.79      131.46      7.23 o 
   5   8   8      185.31      184.42      9.53 o 
   6   8   8      350.32      321.28     15.18 o 
   7   8   8        4.16        5.31      8.20 o 
   8   8   8       21.96        4.98     10.76 o 
   9   8   8        3.32        3.80     14.63 o 
  -9   9   8        9.24       -0.54     11.43 o 
  -8   9   8        4.66       10.69      6.65 o 
  -7   9   8        1.26        5.26      6.19 o 
  -6   9   8      121.97      124.45      8.68 o 
  -5   9   8        0.36        3.84      5.85 o 
  -4   9   8      185.88      201.76      9.52 o 
  -3   9   8      180.12      184.88      8.93 o 
  -2   9   8       22.03       25.92      4.00 o 
  -1   9   8      431.06      419.68      8.81 o 
   0   9   8      823.87      833.75     13.05 o 
   1   9   8     1674.91     1606.57     18.66 o 
   2   9   8        0.18       -0.07      4.18 o 
   3   9   8       43.13       39.87      6.07 o 
   4   9   8        5.16        5.08      5.20 o 
   5   9   8      118.17      113.37      8.36 o 
   6   9   8        9.36        6.29     10.81 o 
   7   9   8       29.53       20.49     14.35 o 
   8   9   8        0.12       10.04     11.64 o 
   9   9   8        8.62        0.71     17.17 o 
  -9  10   8        0.45       -0.11      8.80 o 
  -8  10   8        9.12        2.48      7.41 o 
  -7  10   8       41.82       41.02      7.58 o 
  -6  10   8       77.96       68.25      7.92 o 
  -5  10   8        0.50        4.90      6.04 o 
  -4  10   8       15.53       28.42      6.46 o 
  -3  10   8      218.34      219.14      9.71 o 
  -2  10   8      491.39      477.87     12.24 o 
  -1  10   8      775.41      759.72     12.14 o 
   0  10   8       92.75      104.99      6.43 o 
   1  10   8      375.33      391.21      8.79 o 
   2  10   8      469.35      449.45     13.75 o 
   3  10   8       69.38       58.18      5.82 o 
   4  10   8       46.89       54.44      9.44 o 
   5  10   8      107.96      108.15     10.93 o 
   6  10   8       36.23       43.75     10.78 o 
   7  10   8       14.24        1.43     12.50 o 
   8  10   8       54.56       88.36     15.49 o 
  -8  11   8        1.54        1.18      7.97 o 
  -7  11   8        7.70        9.36      8.35 o 
  -6  11   8       21.25       31.10      6.92 o 
  -5  11   8        7.06        5.75      6.21 o 
  -4  11   8        0.58        1.43      5.96 o 
  -3  11   8        0.34       -2.11      5.64 o 
  -2  11   8       31.69       30.88      6.08 o 
  -1  11   8      362.65      360.51     11.45 o 
   0  11   8     1030.62      956.80     14.85 o 
   1  11   8      932.01      935.62     14.68 o 
   2  11   8       37.42       36.28      5.14 o 
   3  11   8       18.68       15.45      5.20 o 
   4  11   8        9.67       -2.97      5.84 o 
   5  11   8       34.56       26.17      8.78 o 
   6  11   8       26.71       30.23      9.61 o 
   7  11   8        1.55       -9.95     13.55 o 
   8  11   8        0.79        4.11     12.41 o 
  -7  12   8       23.98       38.57     12.17 o 
  -6  12   8        0.02        0.64      7.04 o 
  -5  12   8       20.44       19.66      6.98 o 
  -4  12   8      102.63      101.08      8.49 o 
  -3  12   8        0.85       -4.41      5.62 o 
  -2  12   8        0.05       -5.95      5.70 o 
  -1  12   8        5.20       -2.43      6.67 o 
   0  12   8        4.96       -0.63      4.92 o 
   1  12   8       45.36       46.76      5.49 o 
   2  12   8        1.32       -1.89      4.89 o 
   3  12   8        8.52        3.97      5.55 o 
   4  12   8       43.02       29.29      8.98 o 
   5  12   8       13.27        7.52     10.56 o 
   6  12   8        0.78      -18.73     12.49 o 
   7  12   8        0.02        7.39     12.52 o 
  -7  13   8       46.18       53.20      9.94 o 
  -6  13   8        0.53       -2.84      7.14 o 
  -5  13   8       11.80       24.36      7.99 o 
  -4  13   8       56.56       45.96     11.76 o 
  -3  13   8       13.05       15.63      6.63 o 
  -2  13   8        7.63        6.63      6.28 o 
  -1  13   8        0.05       -5.10      5.83 o 
   0  13   8       56.12       38.96      6.70 o 
   1  13   8        9.35        8.54      3.84 o 
   2  13   8       34.06       30.50      6.27 o 
   3  13   8        6.70       11.19      8.24 o 
   4  13   8       15.15       12.31      8.85 o 
   5  13   8        0.35        3.94      8.75 o 
   6  13   8        1.22      -12.74     11.17 o 
  -6  14   8       12.96       12.51      9.55 o 
  -5  14   8        1.33       -6.72      8.26 o 
  -4  14   8        1.28       -4.40      9.84 o 
  -3  14   8        2.79        2.63      9.22 o 
  -2  14   8        0.15        1.57      6.13 o 
  -1  14   8       68.75       69.88      7.90 o 
   0  14   8        0.37       -5.74      5.86 o 
   1  14   8        5.32       -1.31      4.85 o 
   2  14   8       20.85       15.08      7.88 o 
   3  14   8        1.78       -5.11      7.79 o 
   4  14   8       33.19       44.45     13.65 o 
   5  14   8       17.19       -1.60     11.34 o 
   6  14   8        0.93        7.36     12.56 o 
  -5  15   8        4.59       -2.26      9.16 o 
  -4  15   8       53.51       68.55     10.82 o 
  -3  15   8        2.28       -2.04      8.51 o 
  -2  15   8        2.84        0.80      6.56 o 
  -1  15   8       17.11        5.17      6.41 o 
   0  15   8       21.21       25.30      7.66 o 
   1  15   8       23.21       17.29      8.42 o 
   2  15   8        2.72       -2.66      8.66 o 
   3  15   8        0.02       10.28     11.43 o 
   4  15   8       10.99        0.10     11.45 o 
  -3  16   8       96.58      107.29     12.27 o 
  -2  16   8       45.70       47.23     10.10 o 
  -1  16   8        4.69       26.15      9.35 o 
   0  16   8        0.04       -9.79      7.94 o 
   1  16   8        8.40       14.99     13.86 o 
   2  16   8        0.09       16.29     14.05 o 
   3  16   8       20.10       28.12     12.93 o 
 -11   1   9       34.71       18.85     11.44 o 
 -10   1   9      209.12      206.47     14.81 o 
  -9   1   9      123.59      112.90     11.68 o 
  -8   1   9       15.45        7.37      5.61 o 
  -7   1   9        4.04        2.68      2.81 o 
  -6   1   9       58.88       53.75      4.37 o 
  -5   1   9       26.50       24.21      3.63 o 
  -4   1   9       25.51       22.51      3.50 o 
  -3   1   9        0.79        0.66      3.13 o 
  -2   1   9      205.19      204.12      5.56 o 
  -1   1   9      549.79      547.77     10.15 o 
   0   1   9        3.44       -1.92      3.22 o 
   1   1   9      495.42      494.75      7.81 o 
   2   1   9      125.23      135.49      5.01 o 
   3   1   9     2029.22     1996.70     19.10 o 
   4   1   9        0.92        2.09      4.57 o 
   5   1   9        2.66       -2.98      4.54 o 
   6   1   9      669.76      684.84     14.18 o 
   7   1   9      518.05      516.53     14.53 o 
   8   1   9       37.82       32.56      7.93 o 
   9   1   9        4.45        5.19     10.74 o 
  10   1   9       25.10       13.02      9.34 o 
 -10   2   9       12.02       -5.16      8.62 o 
  -9   2   9        0.46       -5.61      8.76 o 
  -8   2   9       18.09       19.61      6.49 o 
  -7   2   9       42.72       32.87      5.82 o 
  -6   2   9       16.47        9.03      3.99 o 
  -5   2   9        3.29        6.67      3.70 o 
  -4   2   9      608.79      608.97      9.07 o 
  -3   2   9       48.61       58.19      3.99 o 
  -2   2   9       39.15       44.98      3.79 o 
  -1   2   9      734.56      709.78     11.32 o 
   0   2   9      570.42      599.64      9.48 o 
   1   2   9       56.49       42.79      4.15 o 
   2   2   9      227.66      208.04      5.87 o 
   3   2   9      281.37      264.07      5.63 o 
   4   2   9     1114.94     1085.87     14.60 o 
   5   2   9      431.04      431.94     10.01 o 
   6   2   9     1088.56     1074.73     20.44 o 
   7   2   9       53.54       52.58      7.45 o 
   8   2   9      176.94      187.74     11.22 o 
   9   2   9       20.36       27.35      7.96 o 
  10   2   9       10.36       19.92     15.85 o 
 -10   3   9        1.21      -10.16      8.95 o 
  -9   3   9        3.20       -0.93      6.07 o 
  -8   3   9       13.57       -0.07      5.88 o 
  -7   3   9        2.46       -1.45      5.10 o 
  -6   3   9       87.63      100.06      7.00 o 
  -5   3   9      235.52      233.07      6.64 o 
  -4   3   9        0.05        0.92      3.48 o 
  -3   3   9      161.60      160.91      5.15 o 
  -2   3   9       70.94       82.79      4.53 o 
  -1   3   9       77.93       70.13      4.09 o 
   0   3   9      189.35      214.72      5.45 o 
   1   3   9      100.83      117.13      5.48 o 
   2   3   9       34.65       45.86      4.09 o 
   3   3   9      307.05      309.46      6.15 o 
   4   3   9       68.44       73.05      5.18 o 
   5   3   9        0.85       -4.08      4.39 o 
   6   3   9       44.24       58.00      7.36 o 
   7   3   9       44.45       50.30      7.28 o 
   8   3   9       14.57        9.68      6.65 o 
   9   3   9        0.01        1.36      7.23 o 
  10   3   9        7.06       20.45     17.12 o 
 -10   4   9        0.31      -11.03      8.66 o 
  -9   4   9        1.05       -1.01      6.11 o 
  -8   4   9        0.66       -5.85      5.81 o 
  -7   4   9      147.25      130.01      8.34 o 
  -6   4   9       58.78       68.12      7.13 o 
  -5   4   9      110.05      112.60      7.69 o 
  -4   4   9        0.68       -4.10      3.51 o 
  -3   4   9      483.17      467.97     10.61 o 
  -2   4   9      167.20      169.28      5.37 o 
  -1   4   9       24.13       13.78      3.20 o 
   0   4   9       50.09       67.28      4.73 o 
   1   4   9      164.84      197.88      6.42 o 
   2   4   9        2.48        2.79      3.38 o 
   3   4   9       94.13      100.79      4.54 o 
   4   4   9       76.20       90.53      5.47 o 
   5   4   9        4.94        2.06      5.82 o 
   6   4   9       85.32       79.51      9.72 o 
   7   4   9        6.42       13.44      6.56 o 
   8   4   9       56.33       75.52     12.05 o 
   9   4   9        0.63        4.12     10.93 o 
  10   4   9       16.12       66.72     19.99 o 
 -10   5   9        0.02       -0.92      7.03 o 
  -9   5   9        2.96        0.39      6.27 o 
  -8   5   9        1.56       -3.66      5.99 o 
  -7   5   9       11.14       10.70      6.32 o 
  -6   5   9       51.57       53.13      6.14 o 
  -5   5   9       26.49       27.17      5.43 o 
  -4   5   9       10.17        7.69      3.75 o 
  -3   5   9        0.85       -1.13      3.41 o 
  -2   5   9       20.38       24.45      3.54 o 
  -1   5   9        0.00       -2.26      2.63 o 
   0   5   9      182.46      164.68      5.41 o 
   1   5   9       17.55       18.66      3.50 o 
   2   5   9      295.65      284.44      5.49 o 
   3   5   9        3.97        3.11      3.61 o 
   4   5   9        6.65        2.55      5.17 o 
   5   5   9       85.03       83.28      7.83 o 
   6   5   9        9.89        3.58      4.56 o 
   7   5   9       49.68       46.13      6.93 o 
   8   5   9        2.61        6.33      6.89 o 
   9   5   9       10.03        2.89     11.32 o 
  10   5   9        0.63       -3.15     15.10 o 
 -10   6   9        3.33        0.09      9.08 o 
  -9   6   9        1.48       -1.65      6.46 o 
  -8   6   9       39.95       28.47      7.03 o 
  -7   6   9      138.99      130.08     11.15 o 
  -6   6   9      149.71      155.56      8.08 o 
  -5   6   9      207.74      213.89      8.43 o 
  -4   6   9      152.61      153.03      7.04 o 
  -3   6   9        6.14        5.52      3.60 o 
  -2   6   9      343.25      335.20      7.11 o 
  -1   6   9      120.34      132.90      5.04 o 
   0   6   9       10.93       14.55      3.73 o 
   1   6   9       60.22       56.31      4.22 o 
   2   6   9       31.74       30.32      4.42 o 
   3   6   9      114.28      123.13      8.21 o 
   4   6   9      128.58      129.42      8.43 o 
   5   6   9       20.00       15.53      6.15 o 
   6   6   9      437.25      387.70     13.03 o 
   7   6   9        9.41       -0.85      6.37 o 
   8   6   9      109.09      129.10     12.67 o 
   9   6   9       44.35       45.27     13.25 o 
 -10   7   9       65.91       78.50     12.02 o 
  -9   7   9       21.30       15.85      7.91 o 
  -8   7   9       47.03       50.06      7.62 o 
  -7   7   9        4.61       -3.49      6.14 o 
  -6   7   9        1.65        1.96      5.78 o 
  -5   7   9       80.82       68.22      6.40 o 
  -4   7   9       76.12       74.89      6.43 o 
  -3   7   9      645.55      651.71     10.09 o 
  -2   7   9       11.04       14.59      3.74 o 
  -1   7   9        1.76        1.90      3.42 o 
   0   7   9       11.48        3.93      2.63 o 
   1   7   9     1169.48     1097.98     14.76 o 
   2   7   9      524.90      534.64      9.83 o 
   3   7   9        5.39       16.42      5.36 o 
   4   7   9       70.98       60.15      6.54 o 
   5   7   9      320.54      327.26     13.27 o 
   6   7   9       12.64       13.18      6.77 o 
   7   7   9       28.15       24.27      8.56 o 
   8   7   9       50.38       40.53     12.81 o 
   9   7   9       15.24        7.20     20.43 o 
  -9   8   9        3.76       11.20      8.21 o 
  -8   8   9        5.97        8.47      7.82 o 
  -7   8   9        0.01       -2.34      5.86 o 
  -6   8   9        4.06        3.96      6.23 o 
  -5   8   9      409.45      398.10     11.45 o 
  -4   8   9        1.72        2.04      4.48 o 
  -3   8   9      492.58      497.75     11.61 o 
  -2   8   9      219.52      207.36      6.39 o 
  -1   8   9        2.98        3.76      3.84 o 
   0   8   9       13.34        5.94      3.82 o 
   1   8   9        0.23       -1.06      3.88 o 
   2   8   9      117.75      110.91      6.39 o 
   3   8   9       24.02       22.42      5.99 o 
   4   8   9       91.34       99.30      7.96 o 
   5   8   9        3.02       -8.89      5.93 o 
   6   8   9      189.81      162.58      9.91 o 
   7   8   9        2.84       -0.86      8.08 o 
   8   8   9        2.64        3.46     11.47 o 
   9   8   9        0.07       14.17     12.71 o 
  -9   9   9        6.74        3.60      9.12 o 
  -8   9   9        3.41        7.79      7.27 o 
  -7   9   9        2.69        5.91      6.37 o 
  -6   9   9       16.98       13.72      6.40 o 
  -5   9   9      119.81      126.30      8.63 o 
  -4   9   9        8.98       23.01      6.29 o 
  -3   9   9      419.10      459.44     12.05 o 
  -2   9   9     1064.86     1073.26     17.73 o 
  -1   9   9     2083.32     2001.18     21.05 o 
   0   9   9     1300.59     1236.21     17.04 o 
   1   9   9       52.12       54.55      4.82 o 
   2   9   9       32.04       27.88      4.79 o 
   3   9   9       27.96       17.46      6.24 o 
   4   9   9        0.56        3.56      5.88 o 
   5   9   9        3.59       -0.06      6.03 o 
   6   9   9        1.13       -1.72      8.00 o 
   7   9   9       37.61       29.42      9.71 o 
   8   9   9        0.90       -5.86     11.34 o 
  -8  10   9        0.55       -4.85      7.34 o 
  -7  10   9        3.08       -6.85      9.10 o 
  -6  10   9        1.35        8.27      6.32 o 
  -5  10   9       10.50       10.54      6.19 o 
  -4  10   9      449.73      417.81     13.25 o 
  -3  10   9     1281.32     1281.72     20.65 o 
  -2  10   9      205.02      212.78      8.86 o 
  -1  10   9        2.47        2.14      3.81 o 
   0  10   9     1010.17      984.20     14.85 o 
   1  10   9     1352.03     1358.20     17.83 o 
   2  10   9        1.63       -4.48      4.59 o 
   3  10   9        1.12       -0.44      5.83 o 
   4  10   9      211.07      205.95     10.22 o 
   5  10   9       40.74       37.77      8.06 o 
   6  10   9       44.44       40.79      9.94 o 
   7  10   9        0.08       -3.47     10.72 o 
   8  10   9        0.12       -1.04     12.45 o 
  -8  11   9       18.81       19.67      8.73 o 
  -7  11   9       21.74        7.34      7.78 o 
  -6  11   9       37.76       46.06      7.86 o 
  -5  11   9       13.51       11.53      6.50 o 
  -4  11   9       13.85       13.42      6.34 o 
  -3  11   9       21.51       24.51      6.07 o 
  -2  11   9       37.81       39.20      6.40 o 
  -1  11   9       14.03       10.79      5.44 o 
   0  11   9      726.96      682.16     12.58 o 
   1  11   9        1.84       -1.47      4.25 o 
   2  11   9       32.54       31.21      6.14 o 
   3  11   9      185.49      182.53      9.65 o 
   4  11   9       10.72        9.84      6.49 o 
   5  11   9       17.10       12.69      9.21 o 
   6  11   9       64.49       66.42     10.99 o 
   7  11   9       28.31       31.74     13.78 o 
  -7  12   9       38.02       29.77      8.84 o 
  -6  12   9        0.41        5.87      7.43 o 
  -5  12   9       19.21       23.30      7.05 o 
  -4  12   9       86.84       98.39      8.63 o 
  -3  12   9       26.31       13.07      6.19 o 
  -2  12   9       11.67       18.88      6.39 o 
  -1  12   9       56.80       68.77      6.68 o 
   0  12   9      378.72      363.32     10.89 o 
   1  12   9       67.84       74.39      7.55 o 
   2  12   9      422.36      420.25     12.47 o 
   3  12   9       22.15       15.28      6.41 o 
   4  12   9       14.76       14.74      8.18 o 
   5  12   9       53.83       49.63     12.83 o 
   6  12   9       31.02       35.32     12.50 o 
   7  12   9       31.06       11.33     20.25 o 
  -6  13   9        0.10        1.49      7.67 o 
  -5  13   9        4.78        5.02      7.59 o 
  -4  13   9        2.90        4.66      5.96 o 
  -3  13   9       10.89       14.67      6.80 o 
  -2  13   9        9.31        6.41      6.22 o 
  -1  13   9       14.49       20.99      6.07 o 
   0  13   9       89.63       92.99      8.87 o 
   1  13   9       43.54       54.78      8.93 o 
   2  13   9       26.62       21.19      6.08 o 
   3  13   9       83.18      100.68     15.74 o 
   4  13   9       36.36       41.13      9.78 o 
   5  13   9        0.30        3.68     11.62 o 
   6  13   9        2.41        2.45     12.03 o 
  -5  14   9        2.74       -1.81      8.80 o 
  -4  14   9        6.44       18.48      9.94 o 
  -3  14   9        2.12       -1.39     10.27 o 
  -2  14   9        1.00       -8.07      6.20 o 
  -1  14   9        3.20       -1.57      6.44 o 
   0  14   9        8.97       18.58      7.49 o 
   1  14   9       20.94        7.89      8.11 o 
   2  14   9       68.80       56.65      9.17 o 
   3  14   9       24.24       28.74      9.34 o 
   4  14   9       72.35       81.42     11.74 o 
   5  14   9        1.65      -17.87     13.42 o 
  -4  15   9        0.58       -5.46      8.21 o 
  -3  15   9       14.39        5.13      9.59 o 
  -2  15   9       22.75       40.69     17.88 o 
  -1  15   9       14.02       10.51      7.67 o 
   0  15   9       24.86       29.26      7.91 o 
   1  15   9       80.88       66.72     26.45 o 
   2  15   9       11.41       -8.02     12.28 o 
   3  15   9       17.95       32.57     12.46 o 
   4  15   9       41.59       16.70     11.85 o 
  -2  16   9       10.31       13.90     10.34 o 
  -1  16   9        0.52        1.06      8.13 o 
   0  16   9       15.76       14.24     10.07 o 
   1  16   9        2.90       23.80     14.18 o 
   2  16   9        7.20       -2.68     12.91 o 
 -10   0  10       52.77       33.09     17.37 o 
  -9   0  10       63.41       70.27     15.05 o 
  -8   0  10      143.97       83.42     28.81 o 
  -7   0  10      139.60      152.99      8.88 o 
  -6   0  10       25.12       21.49      5.81 o 
  -5   0  10      141.31      149.26     17.13 o 
  -4   0  10      726.37      644.03     14.47 o 
  -3   0  10       13.70        5.71      4.95 o 
  -2   0  10      164.32      163.70      7.54 o 
  -1   0  10       38.71       46.43      5.26 o 
   0   0  10       34.49       32.33      5.23 o 
   1   0  10      954.40      964.33     20.03 o 
   2   0  10     1078.36     1136.24     22.04 o 
   3   0  10       60.93       61.31      5.01 o 
   4   0  10      741.86      719.03     16.34 o 
   5   0  10     1406.59     1359.95     42.04 o 
   6   0  10       22.01        9.52     11.34 o 
   7   0  10        7.83        3.66     10.62 o 
   8   0  10      213.92      248.13     18.13 o 
   9   0  10       19.64       15.53     12.03 o 
  10   0  10        0.51       10.61     17.26 o 
 -10   1  10      132.33      152.76     13.81 o 
  -9   1  10       63.43       53.80     10.22 o 
  -8   1  10       52.41       47.68      6.34 o 
  -7   1  10        0.38        8.53      3.49 o 
  -6   1  10      430.20      392.16      7.87 o 
  -5   1  10       49.07       48.18      4.40 o 
  -4   1  10      802.28      804.97     13.10 o 
  -3   1  10      141.06      148.48      5.46 o 
  -2   1  10      290.31      288.47      6.75 o 
  -1   1  10      425.30      452.40      7.77 o 
   0   1  10       51.35       54.14      4.49 o 
   1   1  10       22.12       25.96      3.59 o 
   2   1  10       35.61       33.16      4.60 o 
   3   1  10       62.59       69.13      4.47 o 
   4   1  10      136.74      145.70      6.94 o 
   5   1  10      685.06      647.99     12.99 o 
   6   1  10      183.23      193.32     15.95 o 
   7   1  10       89.49       86.63      9.73 o 
   8   1  10       62.05       67.73      9.23 o 
   9   1  10        8.09        2.43      7.58 o 
  10   1  10        9.58       19.79     11.82 o 
 -10   2  10       19.35       39.91     10.80 o 
  -9   2  10       20.93       19.02      9.26 o 
  -8   2  10        7.14        1.41      5.49 o 
  -7   2  10       16.47        8.51      5.11 o 
  -6   2  10      110.80      116.20      6.70 o 
  -5   2  10      432.88      425.19      8.39 o 
  -4   2  10      523.36      499.98      9.38 o 
  -3   2  10        1.61       -3.90      2.60 o 
  -2   2  10       41.47       55.94      4.35 o 
  -1   2  10       28.26       18.69      3.43 o 
   0   2  10        2.33       -5.24      3.49 o 
   1   2  10        0.83       -2.77      3.11 o 
   2   2  10      105.86      121.89      5.09 o 
   3   2  10       50.99       60.27      4.60 o 
   4   2  10        0.88        4.26      4.91 o 
   5   2  10      255.27      248.98      9.60 o 
   6   2  10       26.93       25.47      8.10 o 
   7   2  10        0.11        3.39      7.48 o 
   8   2  10      141.37      156.94     11.86 o 
   9   2  10        1.25       -3.91      7.38 o 
  10   2  10        0.29        1.52     17.12 o 
 -10   3  10        1.11        4.20     13.48 o 
  -9   3  10        0.74       -1.69      7.24 o 
  -8   3  10        1.96       -4.71      5.79 o 
  -7   3  10      103.56       98.05      6.67 o 
  -6   3  10       87.96       73.21      5.92 o 
  -5   3  10      143.41      144.88      5.98 o 
  -4   3  10      297.28      309.93      7.39 o 
  -3   3  10      346.81      376.80      7.91 o 
  -2   3  10       71.05       65.79      4.54 o 
  -1   3  10      360.95      348.08      7.52 o 
   0   3  10      158.54      167.23      5.93 o 
   1   3  10        6.26        8.11      3.92 o 
   2   3  10      259.46      252.31      7.31 o 
   3   3  10        6.08        6.30      4.02 o 
   4   3  10        5.45        6.46      4.99 o 
   5   3  10       49.84       58.07      6.98 o 
   6   3  10       18.72       19.22      6.79 o 
   7   3  10       51.47       42.19      8.93 o 
   8   3  10       14.86       15.94      7.98 o 
   9   3  10       16.16        6.73      9.11 o 
  10   3  10        0.11        0.57     15.25 o 
 -10   4  10        4.57       -0.18     11.76 o 
  -9   4  10        2.95       -1.09      6.21 o 
  -8   4  10        1.28       -8.10      5.96 o 
  -7   4  10       10.13        2.39      5.45 o 
  -6   4  10        0.09        0.47      4.54 o 
  -5   4  10       11.24        9.86      4.97 o 
  -4   4  10       90.72       92.18      7.13 o 
  -3   4  10      102.65      108.66      5.70 o 
  -2   4  10       99.51      100.13      4.75 o 
  -1   4  10        6.66       10.17      3.66 o 
   0   4  10       36.62       37.37      4.73 o 
   1   4  10       17.55       21.61      4.18 o 
   2   4  10      311.22      321.27      7.87 o 
   3   4  10      290.07      276.76      8.48 o 
   4   4  10      537.19      493.80     17.86 o 
   5   4  10      200.95      212.99     14.38 o 
   6   4  10       44.04       40.76      7.18 o 
   7   4  10      391.25      397.95     19.97 o 
   8   4  10        8.54       17.50      8.37 o 
   9   4  10       26.27      -19.92     13.80 o 
  10   4  10        2.85      -19.16     12.77 o 
 -10   5  10       25.98       25.91      8.64 o 
  -9   5  10        7.92        9.56      6.91 o 
  -8   5  10        8.91       -7.10      6.15 o 
  -7   5  10       16.55       14.42      6.51 o 
  -6   5  10       10.13       11.06      5.20 o 
  -5   5  10       17.03       17.72      5.16 o 
  -4   5  10        1.18        1.10      3.98 o 
  -3   5  10      665.13      643.00      9.94 o 
  -2   5  10       86.90       95.75      5.05 o 
  -1   5  10      103.02      101.21      6.01 o 
   0   5  10      351.77      362.86      7.72 o 
   1   5  10       65.57       66.59      5.26 o 
   2   5  10       94.60       99.42      5.06 o 
   3   5  10      518.86      521.57     12.59 o 
   4   5  10       10.68        8.02      5.76 o 
   5   5  10       82.70       73.06      8.06 o 
   6   5  10       57.71       52.58      7.54 o 
   7   5  10      150.91      139.57      9.55 o 
   8   5  10       16.22        8.42      8.08 o 
   9   5  10        7.24       15.28     17.23 o 
 -10   6  10       87.35       98.30     11.02 o 
  -9   6  10       23.42       12.79      7.12 o 
  -8   6  10        0.72       -5.80      6.18 o 
  -7   6  10        0.05       -5.35      5.81 o 
  -6   6  10        5.50        6.39      6.48 o 
  -5   6  10        2.99        5.15      3.78 o 
  -4   6  10        0.02       -8.00      5.33 o 
  -3   6  10        1.92       -3.79      3.62 o 
  -2   6  10      447.54      454.07      8.75 o 
  -1   6  10       57.24       50.09      4.24 o 
   0   6  10      116.93      121.28      5.35 o 
   1   6  10      204.68      219.51      7.32 o 
   2   6  10       11.80        5.49      4.11 o 
   3   6  10        0.18        7.59      5.15 o 
   4   6  10      194.19      184.93      8.48 o 
   5   6  10       99.73       76.25      7.86 o 
   6   6  10       35.95       26.59      6.72 o 
   7   6  10       48.52       18.66      9.46 o 
   8   6  10        2.30        8.21     15.95 o 
   9   6  10        6.23       -0.85     15.85 o 
  -9   7  10       24.47       25.02      8.29 o 
  -8   7  10        2.60       -1.25      6.52 o 
  -7   7  10        1.82       -4.85      5.84 o 
  -6   7  10        3.80        0.29      5.68 o 
  -5   7  10        7.25       -0.95      4.79 o 
  -4   7  10       38.81       41.04      7.96 o 
  -3   7  10       47.40       45.64      5.75 o 
  -2   7  10       53.35       52.96      4.41 o 
  -1   7  10      491.73      515.52      9.37 o 
   0   7  10       80.98       79.66      4.99 o 
   1   7  10      285.04      270.81      8.82 o 
   2   7  10       31.75       33.47      4.99 o 
   3   7  10       73.50       71.01      7.71 o 
   4   7  10      114.37      110.12      8.44 o 
   5   7  10      221.90      185.57     11.44 o 
   6   7  10       64.68       63.74     10.91 o 
   7   7  10       14.49       12.13      7.02 o 
   8   7  10        0.17        5.13     15.39 o 
   9   7  10        0.34      -23.45     15.64 o 
  -9   8  10        0.71        2.65      8.12 o 
  -8   8  10        1.96       -4.61      7.15 o 
  -7   8  10       17.25        8.38      6.54 o 
  -6   8  10       35.54       27.99      6.88 o 
  -5   8  10        5.50        3.47      5.11 o 
  -4   8  10      233.47      248.60      8.76 o 
  -3   8  10       39.57       23.82      5.39 o 
  -2   8  10       12.21       12.13      3.81 o 
  -1   8  10       62.65       59.07      4.62 o 
   0   8  10      226.00      229.95     10.85 o 
   1   8  10      154.41      156.40      7.43 o 
   2   8  10       31.53       30.54      5.24 o 
   3   8  10      145.07      118.13      7.49 o 
   4   8  10      492.33      427.02     13.33 o 
   5   8  10       12.99        7.97      6.52 o 
   6   8  10       92.24       91.89      8.69 o 
   7   8  10       30.02       42.08     10.24 o 
   8   8  10       42.36       35.73     12.99 o 
  -8   9  10       11.25        0.08      7.60 o 
  -7   9  10       38.35       62.76      8.08 o 
  -6   9  10       77.58       66.60      9.29 o 
  -5   9  10        0.18        3.18      5.10 o 
  -4   9  10      145.74      159.12      7.73 o 
  -3   9  10       64.59       71.23      6.60 o 
  -2   9  10        8.91        5.93      5.00 o 
  -1   9  10      128.03      141.44      6.38 o 
   0   9  10        4.38       -0.41      3.00 o 
   1   9  10      214.55      214.01      9.19 o 
   2   9  10        0.46       -6.18      5.00 o 
   3   9  10      292.60      287.79     11.11 o 
   4   9  10       37.20       50.33      7.30 o 
   5   9  10      445.23      426.39     14.07 o 
   6   9  10      214.79      213.94     14.41 o 
   7   9  10        0.37      -14.10      9.40 o 
   8   9  10        0.06       -2.65     11.66 o 
  -8  10  10        4.96       16.44      8.26 o 
  -7  10  10        7.95        6.28      7.45 o 
  -6  10  10       30.67       30.71      7.20 o 
  -5  10  10      193.75      197.47      9.58 o 
  -4  10  10       90.87       93.07      7.51 o 
  -3  10  10       69.00       71.30      6.99 o 
  -2  10  10      120.11      131.95      7.26 o 
  -1  10  10       17.28       23.57      4.90 o 
   0  10  10      132.84      124.55      6.95 o 
   1  10  10      312.37      296.75     10.19 o 
   2  10  10       48.81       61.69      6.84 o 
   3  10  10      133.64      131.26      8.84 o 
   4  10  10      290.25      294.37     12.86 o 
   5  10  10       11.38       15.83      6.70 o 
   6  10  10       21.19        8.75      8.58 o 
   7  10  10        1.93       16.05     12.37 o 
   8  10  10        0.14        7.24     12.87 o 
  -7  11  10       24.42       28.54      8.59 o 
  -6  11  10       11.04       14.97      7.76 o 
  -5  11  10        5.43       -0.57      6.01 o 
  -4  11  10       74.38       75.86      7.58 o 
  -3  11  10      260.48      259.16     10.34 o 
  -2  11  10      407.50      412.90     11.15 o 
  -1  11  10      104.30      101.08      8.28 o 
   0  11  10      157.43      144.17      8.50 o 
   1  11  10      192.39      194.53      8.65 o 
   2  11  10       38.57       37.31      6.29 o 
   3  11  10       12.14        6.87      6.06 o 
   4  11  10        3.57        1.98      6.83 o 
   5  11  10       10.17      -14.60      9.73 o 
   6  11  10       65.35       60.22     13.49 o 
   7  11  10        1.27       -5.48     11.68 o 
  -7  12  10       19.95       33.25      9.01 o 
  -6  12  10       27.80       37.56      8.83 o 
  -5  12  10       35.37       31.09      8.36 o 
  -4  12  10      148.86      189.47      9.80 o 
  -3  12  10       16.07        5.96      5.81 o 
  -2  12  10        5.20        0.90      8.80 o 
  -1  12  10       16.41        6.57      7.36 o 
   0  12  10       53.08       63.95      8.35 o 
   1  12  10        0.25        2.80      4.97 o 
   2  12  10        2.52       -2.74      5.51 o 
   3  12  10       11.05       19.47      6.74 o 
   4  12  10       37.40       47.86      9.90 o 
   5  12  10        6.01        6.92     13.04 o 
   6  12  10       35.32       31.68     13.02 o 
  -6  13  10       12.67       13.41      8.42 o 
  -5  13  10        0.85       -3.84      7.34 o 
  -4  13  10        6.46        9.67      7.58 o 
  -3  13  10        3.48       -7.67      7.20 o 
  -2  13  10        4.60       11.34      6.80 o 
  -1  13  10       46.58       57.51      8.41 o 
   0  13  10        9.61       -1.99      6.78 o 
   1  13  10       83.99       71.63     10.03 o 
   2  13  10       12.02        9.43      5.88 o 
   3  13  10       26.72       32.12      9.90 o 
   4  13  10        1.00       -5.15      7.99 o 
   5  13  10       13.53       17.32     11.73 o 
  -5  14  10      117.23      152.66     13.43 o 
  -4  14  10       59.88       90.14     13.60 o 
  -3  14  10       22.29       36.95     11.66 o 
  -2  14  10        2.02       18.48      7.52 o 
  -1  14  10        6.56       -2.25      6.94 o 
   0  14  10       20.99       22.84      7.59 o 
   1  14  10       20.79       27.94      9.06 o 
   2  14  10       17.56        1.43      7.84 o 
   3  14  10       39.72       63.01     10.67 o 
   4  14  10        6.77        6.56     11.01 o 
  -3  15  10       15.84        2.71     10.61 o 
  -2  15  10       15.52       16.07      9.03 o 
  -1  15  10        0.00        3.03      8.26 o 
   0  15  10        5.06       -9.99      7.96 o 
   1  15  10        4.96      -13.15      9.83 o 
   2  15  10        3.75        3.31     12.95 o 
   3  15  10       35.27       58.24     13.86 o 
   0  16  10        4.57       -9.08     10.82 o 
 -10   1  11        0.62       -7.68      9.09 o 
  -9   1  11        3.25        4.38      8.89 o 
  -8   1  11        1.70       -4.94      4.90 o 
  -7   1  11      134.69      152.74      8.10 o 
  -6   1  11      139.71      133.01      6.37 o 
  -5   1  11      224.84      232.29      7.50 o 
  -4   1  11      401.34      383.38     11.09 o 
  -3   1  11      264.70      278.40      7.26 o 
  -2   1  11      113.43       92.02      4.88 o 
  -1   1  11      331.51      360.21      7.36 o 
   0   1  11       53.59       53.47      4.65 o 
   1   1  11      231.03      203.65      6.17 o 
   2   1  11        0.08       -3.93      4.54 o 
   3   1  11       41.29       40.03      5.41 o 
   4   1  11     1149.74     1130.28     20.13 o 
   5   1  11      778.17      753.97     16.40 o 
   6   1  11      112.89      118.56      9.20 o 
   7   1  11       65.55       51.27     11.60 o 
   8   1  11       99.62       74.85     10.05 o 
   9   1  11        4.23       -1.12      9.02 o 
  10   1  11        9.91        3.60     12.31 o 
 -10   2  11       13.42        7.51      9.67 o 
  -9   2  11       11.71       18.97      9.37 o 
  -8   2  11        3.48       11.19      5.56 o 
  -7   2  11        4.30        8.10      4.76 o 
  -6   2  11      299.58      299.17      8.14 o 
  -5   2  11      574.01      544.91      9.95 o 
  -4   2  11      170.56      176.29      6.36 o 
  -3   2  11      479.19      459.70     12.08 o 
  -2   2  11      678.75      723.49     10.78 o 
  -1   2  11      293.66      305.95      6.88 o 
   0   2  11       34.28       36.13      5.03 o 
   1   2  11      369.07      359.31      7.32 o 
   2   2  11      613.76      632.63     10.52 o 
   3   2  11      351.47      366.94      8.25 o 
   4   2  11      222.22      230.21      9.95 o 
   5   2  11       11.58        0.70      6.92 o 
   6   2  11       94.06       97.26     10.15 o 
   7   2  11        2.82        3.91      7.42 o 
   8   2  11       34.02       41.70     12.36 o 
   9   2  11        0.19        1.41      9.23 o 
 -10   3  11        5.57       -1.53      9.63 o 
  -9   3  11       53.46       60.22     12.65 o 
  -8   3  11        7.85        8.63      5.71 o 
  -7   3  11      105.13       84.11      6.87 o 
  -6   3  11       50.66       52.80      5.46 o 
  -5   3  11        2.16       -1.85      3.99 o 
  -4   3  11       36.05       27.42      4.62 o 
  -3   3  11      130.07      132.92      6.44 o 
  -2   3  11       34.80       36.23      4.54 o 
  -1   3  11       24.19       26.01      3.96 o 
   0   3  11      100.75      107.62      5.54 o 
   1   3  11      100.09      112.76      5.74 o 
   2   3  11      162.96      160.52      6.19 o 
   3   3  11       78.71       97.42      5.94 o 
   4   3  11      282.68      273.75     10.26 o 
   5   3  11      416.12      403.75     13.63 o 
   6   3  11      177.29      169.57     11.59 o 
   7   3  11       82.06       86.23     10.16 o 
   8   3  11        9.15        0.51      7.57 o 
   9   3  11        8.36       10.59      9.53 o 
 -10   4  11        0.45        1.26      9.02 o 
  -9   4  11        0.76        0.08      6.05 o 
  -8   4  11       13.86       15.69      5.91 o 
  -7   4  11       46.06       43.54      6.57 o 
  -6   4  11        4.06        5.49      5.01 o 
  -5   4  11       30.79       32.55      5.18 o 
  -4   4  11      176.72      172.64      6.18 o 
  -3   4  11        0.55       -0.72      4.04 o 
  -2   4  11      475.01      487.29     10.55 o 
  -1   4  11      504.47      507.00      9.44 o 
   0   4  11      121.34      136.94      6.09 o 
   1   4  11        0.04       -5.26      4.12 o 
   2   4  11      280.14      281.71      7.72 o 
   3   4  11       40.46       24.55      5.19 o 
   4   4  11      161.04      182.33     10.43 o 
   5   4  11       93.24       85.13      9.54 o 
   6   4  11       67.96       60.56      9.33 o 
   7   4  11       91.15       97.49     10.12 o 
   8   4  11        0.18      -10.54      7.03 o 
   9   4  11        7.69       -9.80     16.02 o 
  -9   5  11       10.22        5.31      6.44 o 
  -8   5  11        2.20        0.68      5.95 o 
  -7   5  11        0.00       -8.14      5.42 o 
  -6   5  11        0.24       -5.75      3.83 o 
  -5   5  11       71.98       72.18      6.36 o 
  -4   5  11        2.33        1.86      4.08 o 
  -3   5  11       54.94       60.86      4.98 o 
  -2   5  11      184.04      197.13      6.83 o 
  -1   5  11      148.73      151.76     10.03 o 
   0   5  11       89.64       92.49      5.97 o 
   1   5  11        4.72        6.64      4.50 o 
   2   5  11      227.06      221.95      7.09 o 
   3   5  11       25.44       31.24      5.66 o 
   4   5  11       47.15       46.70      6.33 o 
   5   5  11        5.25       -2.70      6.18 o 
   6   5  11       40.35       27.87      8.44 o 
   7   5  11       15.51       18.77      8.47 o 
   8   5  11       61.63       87.59     12.06 o 
   9   5  11       21.46       25.86     19.39 o 
  -9   6  11        9.06       -5.47      7.41 o 
  -8   6  11       11.70       13.88      6.31 o 
  -7   6  11       13.67       14.11      6.06 o 
  -6   6  11       13.94        4.13      5.12 o 
  -5   6  11      139.67      117.94      7.03 o 
  -4   6  11       79.87       78.77      6.01 o 
  -3   6  11      171.71      176.36      6.20 o 
  -2   6  11      144.37      131.36      5.75 o 
  -1   6  11      183.76      181.81      8.75 o 
   0   6  11       73.70       69.33      6.88 o 
   1   6  11      105.70      115.82      8.85 o 
   2   6  11      330.68      312.82      7.98 o 
   3   6  11      185.51      155.29      8.12 o 
   4   6  11        0.55        5.48      5.78 o 
   5   6  11        0.18       -8.69      5.80 o 
   6   6  11       72.10       47.45      8.93 o 
   7   6  11        0.05        0.78      7.42 o 
   8   6  11        0.08       13.23     15.74 o 
   9   6  11        1.49       14.93     16.56 o 
  -9   7  11        0.44       -3.96      9.52 o 
  -8   7  11       38.50       28.06      7.61 o 
  -7   7  11        0.77       -8.48      5.65 o 
  -6   7  11       17.90       11.51      5.91 o 
  -5   7  11        1.71        0.15      5.53 o 
  -4   7  11      157.45      206.39      8.33 o 
  -3   7  11      473.69      439.79     10.26 o 
  -2   7  11      245.01      253.03      8.58 o 
  -1   7  11       97.93      117.04      6.35 o 
   0   7  11       10.78       10.26      4.87 o 
   1   7  11      241.96      246.03      8.39 o 
   2   7  11      234.53      228.99      7.71 o 
   3   7  11      317.89      281.30     10.13 o 
   4   7  11      179.78      135.01      9.04 o 
   5   7  11      308.32      234.99     17.74 o 
   6   7  11      187.67      198.18     10.86 o 
   7   7  11       84.47       86.30     10.16 o 
   8   7  11       58.16       49.38     19.14 o 
  -9   8  11        2.12       -1.50      8.26 o 
  -8   8  11       11.42        8.83      7.89 o 
  -7   8  11        1.81        2.84      6.12 o 
  -6   8  11        1.69       -0.51      5.83 o 
  -5   8  11      319.43      293.73     10.84 o 
  -4   8  11      154.43      134.83      7.54 o 
  -3   8  11        0.46       -2.31      4.56 o 
  -2   8  11       16.92       18.65      5.25 o 
  -1   8  11       24.57       20.42      4.65 o 
   0   8  11        0.11       -4.55      3.03 o 
   1   8  11      114.86      114.67      6.98 o 
   2   8  11      222.94      204.10      9.01 o 
   3   8  11        1.52       -4.20      4.85 o 
   4   8  11       69.81       58.52     12.28 o 
   5   8  11      107.41       77.34     14.29 o 
   6   8  11       31.09       27.54      7.46 o 
   7   8  11        0.35      -14.72     13.41 o 
   8   8  11        1.71        3.43     15.92 o 
  -8   9  11       42.47       43.49     11.40 o 
  -7   9  11       42.56       43.16      9.29 o 
  -6   9  11        3.39        0.28      6.05 o 
  -5   9  11      275.04      303.01     13.97 o 
  -4   9  11      363.06      329.99     10.31 o 
  -3   9  11      301.62      297.34      9.18 o 
  -2   9  11       10.26       11.00      5.79 o 
  -1   9  11      171.80      176.03      7.42 o 
   0   9  11        0.27       -5.75      3.83 o 
   1   9  11      224.36      213.47      8.92 o 
   2   9  11      212.03      222.70      9.32 o 
   3   9  11        0.75        0.07      5.63 o 
   4   9  11       12.50        0.06      6.71 o 
   5   9  11       59.72       65.87      8.17 o 
   6   9  11       57.97       62.28     10.83 o 
   7   9  11       21.01        3.79     15.71 o 
   8   9  11        3.21       -9.94     15.07 o 
  -8  10  11       15.04        2.56      9.52 o 
  -7  10  11       23.01       28.38      8.53 o 
  -6  10  11      106.19       95.62      9.66 o 
  -5  10  11      239.18      231.11     10.17 o 
  -4  10  11        0.06        5.37      5.73 o 
  -3  10  11        0.01       -6.44      5.57 o 
  -2  10  11      166.08      168.74     13.03 o 
  -1  10  11        0.39       -7.11      5.93 o 
   0  10  11      168.37      160.76      7.69 o 
   1  10  11        7.39       -4.84      6.33 o 
   2  10  11       16.15       11.77      5.81 o 
   3  10  11        5.58       12.31      6.38 o 
   4  10  11       76.23       83.60      8.19 o 
   5  10  11        1.14        2.04      6.73 o 
   6  10  11       77.16       75.11     16.45 o 
   7  10  11        0.01      -16.63     15.99 o 
  -7  11  11       33.37       37.38     10.11 o 
  -6  11  11        8.36       15.24      8.01 o 
  -5  11  11       40.93       49.69      8.53 o 
  -4  11  11      104.77      135.06      8.73 o 
  -3  11  11      178.93      195.29      9.63 o 
  -2  11  11       27.89       27.15      7.03 o 
  -1  11  11        0.00       -5.67      5.92 o 
   0  11  11       30.55       31.78      6.77 o 
   1  11  11       34.99       34.28      6.68 o 
   2  11  11       30.06       28.53      7.59 o 
   3  11  11        0.21        0.35      5.91 o 
   4  11  11      120.19      118.08     10.81 o 
   5  11  11       71.11       80.78     14.17 o 
   6  11  11       26.38       49.76     13.22 o 
   7  11  11       27.49       32.22     21.44 o 
  -6  12  11       84.93       85.90     10.29 o 
  -5  12  11       15.57        6.02      8.81 o 
  -4  12  11        6.24       -3.35      8.33 o 
  -3  12  11      407.65      442.05     13.55 o 
  -2  12  11      217.76      225.73     11.03 o 
  -1  12  11        2.37        1.97      6.66 o 
   0  12  11        2.70       -8.65      6.93 o 
   1  12  11       40.21       25.53      8.04 o 
   2  12  11        8.48       10.98      5.98 o 
   3  12  11      208.85      228.23     11.27 o 
   4  12  11      220.57      273.64     15.89 o 
   5  12  11       92.74      110.03     15.38 o 
   6  12  11       96.27      116.69     16.62 o 
  -5  13  11       28.90       14.48      9.62 o 
  -4  13  11      129.44      138.06     13.04 o 
  -3  13  11        0.16       11.52      7.81 o 
  -2  13  11        2.04        2.95      7.11 o 
  -1  13  11        1.05        8.68      7.12 o 
   0  13  11        4.81       -1.77      6.86 o 
   1  13  11       39.35       38.94      9.18 o 
   2  13  11       96.19      106.59      9.35 o 
   3  13  11        1.09        2.66      7.28 o 
   4  13  11      128.52      142.76     16.50 o 
   5  13  11      118.38      148.37     17.49 o 
  -4  14  11        1.87        2.46     10.21 o 
  -3  14  11        2.10        1.51      8.97 o 
  -2  14  11       25.68       23.97      9.78 o 
  -1  14  11       41.07       59.82     10.44 o 
   0  14  11       10.20        7.82      9.93 o 
   1  14  11        8.98       15.61      8.57 o 
   2  14  11       16.68       18.10      8.99 o 
   3  14  11        0.00        0.37     10.36 o 
   4  14  11        2.27       -0.25     11.30 o 
  -2  15  11        6.16       10.21      9.15 o 
  -1  15  11        3.23       -8.13      8.61 o 
   0  15  11        8.00       19.13     13.58 o 
   1  15  11       34.03       36.16     11.70 o 
   2  15  11        0.01        4.85     15.85 o 
 -10   0  12       25.30       29.81     14.59 o 
  -9   0  12        0.10        0.63     12.27 o 
  -8   0  12       21.80       27.92     10.20 o 
  -7   0  12       18.55       20.77      7.07 o 
  -6   0  12      645.61      594.12     21.34 o 
  -5   0  12        1.62       -0.01      6.18 o 
  -4   0  12       50.35       53.55      7.31 o 
  -3   0  12     1752.21     1729.00     27.11 o 
  -2   0  12       72.92       85.69      9.08 o 
  -1   0  12      813.15      868.24     21.33 o 
   0   0  12     1206.49     1185.78     30.76 o 
   1   0  12     2131.86     2255.26     37.45 o 
   2   0  12      739.02      737.69     18.93 o 
   3   0  12      414.23      434.49     18.10 o 
   4   0  12      795.32      753.22     23.63 o 
   5   0  12      105.19      111.42     12.54 o 
   6   0  12       16.49        5.03     11.97 o 
   7   0  12      121.63      140.87     16.81 o 
   8   0  12        0.01        8.91     11.99 o 
   9   0  12        9.62       42.94     18.71 o 
 -10   1  12        0.03      -13.58      9.06 o 
  -9   1  12        1.09      -10.02      8.38 o 
  -8   1  12       19.55        8.73      6.59 o 
  -7   1  12        1.68       -5.47      4.05 o 
  -6   1  12       14.77       11.58      4.31 o 
  -5   1  12      138.15      157.36      8.26 o 
  -4   1  12      673.55      653.12     11.07 o 
  -3   1  12      250.98      237.01      7.12 o 
  -2   1  12      646.16      644.54     12.14 o 
  -1   1  12      841.35      878.98     13.04 o 
   0   1  12       99.25      108.47      6.60 o 
   1   1  12        2.96        0.23      5.18 o 
   2   1  12       23.69       19.76      5.53 o 
   3   1  12       87.35       88.94      6.45 o 
   4   1  12       37.71       23.27      7.15 o 
   5   1  12       91.39      103.94      8.25 o 
   6   1  12       94.29       88.52      8.73 o 
   7   1  12        5.87        1.90      8.21 o 
   8   1  12       15.51       21.87      8.64 o 
   9   1  12       74.86       96.63     27.87 o 
 -10   2  12        2.50        1.55      9.87 o 
  -9   2  12        0.20      -12.09      8.54 o 
  -8   2  12       36.42       29.94      7.10 o 
  -7   2  12       20.31       24.16      5.21 o 
  -6   2  12      165.43      174.92      7.82 o 
  -5   2  12       61.12       61.25      5.18 o 
  -4   2  12       11.34       11.66      4.63 o 
  -3   2  12      609.25      593.09     10.35 o 
  -2   2  12       18.95       19.08      4.30 o 
  -1   2  12       81.77       94.49      5.66 o 
   0   2  12       81.79       81.46      5.29 o 
   1   2  12        1.80        0.96      5.02 o 
   2   2  12        5.53       -1.20      5.13 o 
   3   2  12      644.27      612.29     13.49 o 
   4   2  12      359.45      361.35     13.85 o 
   5   2  12      558.29      519.00     14.15 o 
   6   2  12      163.64      172.27     20.16 o 
   7   2  12        0.92        4.88      8.05 o 
   8   2  12        1.23        2.41      8.15 o 
   9   2  12      112.03      159.85     17.39 o 
  -9   3  12        7.93       14.88      9.70 o 
  -8   3  12        0.34        5.38      5.26 o 
  -7   3  12       30.48       20.99      5.38 o 
  -6   3  12        0.96       -2.04      4.59 o 
  -5   3  12      127.13      122.31      6.13 o 
  -4   3  12      128.78      130.12      6.08 o 
  -3   3  12        9.79        6.09      3.97 o 
  -2   3  12      405.73      401.15      9.00 o 
  -1   3  12      284.67      305.63      8.38 o 
   0   3  12       12.42        9.59      4.57 o 
   1   3  12      365.47      343.73      7.90 o 
   2   3  12      364.97      357.69     10.05 o 
   3   3  12      235.45      218.33      9.03 o 
   4   3  12      134.84      117.44      8.41 o 
   5   3  12       35.57       34.04      7.78 o 
   6   3  12        4.73       -6.15      8.70 o 
   7   3  12       26.14       14.08      8.33 o 
   8   3  12       11.10       12.35     10.23 o 
   9   3  12        2.07        4.60     11.68 o 
  -9   4  12        1.45        0.20      7.93 o 
  -8   4  12        0.11       -2.71      7.68 o 
  -7   4  12        1.62       -1.46      4.27 o 
  -6   4  12        0.01        1.81      4.81 o 
  -5   4  12       72.98       87.65      6.25 o 
  -4   4  12        0.12       -6.27      4.18 o 
  -3   4  12       77.25       87.78      5.58 o 
  -2   4  12        0.00        2.99      3.60 o 
  -1   4  12      182.19      196.15      7.64 o 
   0   4  12       36.84       34.78      5.08 o 
   1   4  12      384.99      375.90      9.78 o 
   2   4  12      351.25      357.50      8.89 o 
   3   4  12        2.46        9.74      5.83 o 
   4   4  12      268.67      265.70     10.70 o 
   5   4  12       20.85       20.30      8.37 o 
   6   4  12        0.77       -0.21      7.98 o 
   7   4  12        5.09       -2.71      8.17 o 
   8   4  12       25.83       32.37     10.76 o 
   9   4  12       80.74       89.25     21.51 o 
  -9   5  12        0.00        2.53      6.37 o 
  -8   5  12        0.10       -3.62      5.90 o 
  -7   5  12       57.76       69.03      8.21 o 
  -6   5  12       94.70       84.15      6.35 o 
  -5   5  12      124.65      118.29      6.83 o 
  -4   5  12       17.45       10.59      5.16 o 
  -3   5  12       60.46       65.58      5.25 o 
  -2   5  12      361.15      318.98      9.39 o 
  -1   5  12       25.90       25.98      5.27 o 
   0   5  12      204.08      226.14      8.10 o 
   1   5  12       27.53       31.85      5.11 o 
   2   5  12        6.71        4.17      4.73 o 
   3   5  12      169.21      147.37      7.70 o 
   4   5  12       41.75       35.31      7.55 o 
   5   5  12        9.19       13.29      8.04 o 
   6   5  12       96.27       89.17     23.05 o 
   7   5  12        2.83      -10.96      7.31 o 
   8   5  12        5.79        2.12     10.00 o 
   9   5  12        4.59       -0.04     18.18 o 
  -9   6  12        0.09        5.96      8.26 o 
  -8   6  12       15.53        9.52      6.39 o 
  -7   6  12        1.44       -0.48      5.84 o 
  -6   6  12        0.80       -5.74      4.40 o 
  -5   6  12       68.70       70.49      5.99 o 
  -4   6  12       94.05       95.17      6.37 o 
  -3   6  12       85.49       94.87      6.54 o 
  -2   6  12      166.76      165.66      7.08 o 
  -1   6  12      111.01      106.53      7.13 o 
   0   6  12      332.32      314.60      9.27 o 
   1   6  12       66.41       74.34      5.85 o 
   2   6  12       35.45       36.42      5.14 o 
   3   6  12        0.09       -7.06      5.45 o 
   4   6  12      136.49      118.44      9.44 o 
   5   6  12       36.58       38.69      8.70 o 
   6   6  12        1.39       -0.31      7.71 o 
   7   6  12       14.72        5.32     12.39 o 
   8   6  12       28.65       40.08     19.81 o 
  -8   7  12        0.66       -4.93      7.61 o 
  -7   7  12       61.95       82.12      7.93 o 
  -6   7  12       11.05        9.35      6.05 o 
  -5   7  12       44.40       30.71      5.50 o 
  -4   7  12       23.57       20.80      5.31 o 
  -3   7  12      101.82       90.28     10.01 o 
  -2   7  12       44.57       42.47      5.37 o 
  -1   7  12      123.03      125.11      7.54 o 
   0   7  12       31.69       44.93      5.72 o 
   1   7  12       75.82       83.83      7.14 o 
   2   7  12       50.62       42.58      5.67 o 
   3   7  12        9.70       12.04      6.67 o 
   4   7  12       36.17       30.99      7.17 o 
   5   7  12       44.39       33.66      8.77 o 
   6   7  12        0.04      -10.73     10.15 o 
   7   7  12      113.56      142.12     13.84 o 
   8   7  12       52.13       31.41     19.31 o 
  -8   8  12       55.97       41.27      9.38 o 
  -7   8  12       19.88       27.76      8.12 o 
  -6   8  12        1.89       -8.44      5.63 o 
  -5   8  12       27.81       34.70      6.01 o 
  -4   8  12       35.01       34.06      6.56 o 
  -3   8  12      269.18      285.12     10.69 o 
  -2   8  12       92.79       89.05      6.59 o 
  -1   8  12      154.37      160.17      7.38 o 
   0   8  12      141.79      153.65      7.29 o 
   1   8  12       10.08        7.13      5.20 o 
   2   8  12       29.18       29.90      5.37 o 
   3   8  12       61.06       51.05      6.77 o 
   4   8  12       68.96       81.07      8.23 o 
   5   8  12      144.82      117.21     10.55 o 
   6   8  12        3.34       -1.58      7.78 o 
   7   8  12        7.62       26.00     18.85 o 
   8   8  12        0.08        3.86     17.55 o 
  -8   9  12        1.05      -11.64      7.76 o 
  -7   9  12       47.33       79.21      9.63 o 
  -6   9  12       21.30       25.19      6.80 o 
  -5   9  12        3.14       10.29      5.50 o 
  -4   9  12       89.29       86.03      7.23 o 
  -3   9  12       34.80       16.16      6.46 o 
  -2   9  12      295.32      327.35     11.05 o 
  -1   9  12        3.20        1.64      5.13 o 
   0   9  12        5.19       -0.96      4.61 o 
   1   9  12       71.10       74.65      6.69 o 
   2   9  12       10.33        6.04      7.08 o 
   3   9  12        0.25        0.00      5.78 o 
   4   9  12       90.71       85.04      9.31 o 
   5   9  12      160.22      167.97     11.90 o 
   6   9  12       13.82       17.03     14.38 o 
   7   9  12       39.65       19.10     16.02 o 
  -7  10  12       33.40       28.28      8.75 o 
  -6  10  12      105.53      106.62     11.78 o 
  -5  10  12        0.01       -3.28      6.93 o 
  -4  10  12        6.25       11.42      6.27 o 
  -3  10  12       73.53       87.46      8.13 o 
  -2  10  12       68.52       66.29      7.90 o 
  -1  10  12        9.47        7.13      6.41 o 
   0  10  12      125.64      117.03      8.20 o 
   1  10  12       13.95       12.04      6.26 o 
   2  10  12        0.06       -1.49      5.57 o 
   3  10  12      129.50      127.91      9.34 o 
   4  10  12      139.38      126.08      9.55 o 
   5  10  12        0.00       -9.87      6.58 o 
   6  10  12        8.01        3.18     15.21 o 
   7  10  12        0.58       -6.05     16.66 o 
  -6  11  12      123.85      138.85     13.16 o 
  -5  11  12      260.40      296.74     21.28 o 
  -4  11  12      219.55      234.93     14.94 o 
  -3  11  12       10.60       23.87      6.62 o 
  -2  11  12       18.79       30.03      7.16 o 
  -1  11  12       34.41       30.18      7.02 o 
   0  11  12       17.05        6.08      8.72 o 
   1  11  12      126.03      136.62      9.24 o 
   2  11  12        1.02       -5.35      5.38 o 
   3  11  12       26.89       25.04      7.04 o 
   4  11  12        6.26        7.41      7.05 o 
   5  11  12        0.00       -4.68     11.27 o 
   6  11  12        3.63       18.29     17.79 o 
  -6  12  12       51.56       54.59     11.00 o 
  -5  12  12       23.66       20.45      9.53 o 
  -4  12  12       64.72       78.78     10.90 o 
  -3  12  12        7.16        7.18      7.45 o 
  -2  12  12        8.74        6.56      6.95 o 
  -1  12  12        0.86        0.64      7.18 o 
   0  12  12       17.96       19.09     11.25 o 
   1  12  12       66.09       71.64      8.43 o 
   2  12  12        1.50       -1.44      5.78 o 
   3  12  12       27.92       32.47      7.40 o 
   4  12  12        0.25        2.59      8.09 o 
   5  12  12       30.97       28.26     12.28 o 
  -5  13  12        2.32      -12.51      8.34 o 
  -4  13  12       34.98       34.26     10.73 o 
  -3  13  12        0.54        0.62      7.73 o 
  -2  13  12       33.49       45.85      9.68 o 
  -1  13  12        1.68       11.30      8.65 o 
   0  13  12       46.52       59.76     11.36 o 
   1  13  12        4.39       -3.20      8.03 o 
   2  13  12       65.54       64.13      8.66 o 
   3  13  12       47.14       44.62      8.83 o 
   4  13  12        2.72        7.15     12.70 o 
  -3  14  12      129.81      176.36     13.89 o 
  -2  14  12       12.23       31.57     10.00 o 
  -1  14  12        5.66       11.59      9.40 o 
   0  14  12       76.62       94.37     16.02 o 
   1  14  12      126.92      142.62     14.58 o 
   2  14  12        4.44       14.39     13.34 o 
   3  14  12       16.45        3.92     11.63 o 
  -9   1  13        7.01       -1.14      9.42 o 
  -8   1  13        0.46       -8.31      6.55 o 
  -7   1  13      108.71       91.32      8.31 o 
  -6   1  13       15.00       19.12      4.76 o 
  -5   1  13        0.07       -4.76      3.18 o 
  -4   1  13       23.49       21.27      4.77 o 
  -3   1  13       42.33       35.35      5.02 o 
  -2   1  13       82.23       69.73      5.60 o 
  -1   1  13       12.38       16.08      5.51 o 
   0   1  13       11.03        6.60      5.44 o 
   1   1  13      138.72      136.72      7.88 o 
   2   1  13      664.28      669.78     13.52 o 
   3   1  13      235.50      218.00      9.37 o 
   4   1  13       46.01       51.75      7.63 o 
   5   1  13        0.79        8.28      6.68 o 
   6   1  13       94.36       69.88     10.11 o 
   7   1  13        0.35       -1.41      8.10 o 
   8   1  13       22.39       37.15     13.29 o 
   9   1  13        0.76        7.04     19.35 o 
  -9   2  13        1.37       -5.17      8.78 o 
  -8   2  13        9.26       18.01      6.94 o 
  -7   2  13       14.14       10.80      5.64 o 
  -6   2  13       86.91       75.42      6.60 o 
  -5   2  13      202.79      211.96      7.84 o 
  -4   2  13        8.46        3.12      3.83 o 
  -3   2  13      112.90      110.51      7.06 o 
  -2   2  13      113.67      130.15      6.56 o 
  -1   2  13       27.95       31.21      5.94 o 
   0   2  13       13.88       10.73      5.47 o 
   1   2  13       95.31      102.55      6.97 o 
   2   2  13        8.49       -3.63      5.46 o 
   3   2  13        8.35       12.51      6.93 o 
   4   2  13       33.87       34.02      7.57 o 
   5   2  13      160.29      175.37     10.01 o 
   6   2  13       46.61       56.84      9.59 o 
   7   2  13       32.65       31.07      9.01 o 
   8   2  13        0.42       -1.27     11.26 o 
   9   2  13       46.06       46.27     14.37 o 
  -9   3  13       10.28        0.62      9.18 o 
  -8   3  13       36.54       50.37      6.66 o 
  -7   3  13        1.46       -3.25      5.35 o 
  -6   3  13       46.57       26.71      5.85 o 
  -5   3  13        1.76       -1.24      4.84 o 
  -4   3  13       22.30       24.94      5.08 o 
  -3   3  13       73.79       75.59      8.20 o 
  -2   3  13     1129.21     1079.73     15.71 o 
  -1   3  13        6.84        0.27      4.76 o 
   0   3  13       45.12       49.66      6.22 o 
   1   3  13       86.20       79.56      6.57 o 
   2   3  13       19.60       20.27      5.66 o 
   3   3  13       10.46       17.36      6.02 o 
   4   3  13       59.83       56.49      8.07 o 
   5   3  13       70.85       58.30      8.73 o 
   6   3  13       11.65        9.39      8.55 o 
   7   3  13        2.77        2.99      8.29 o 
   8   3  13       12.79       27.74     10.89 o 
  -9   4  13       31.54       25.09      9.27 o 
  -8   4  13       34.11       25.98      6.29 o 
  -7   4  13        2.09        5.52      5.20 o 
  -6   4  13       21.09       24.54      5.96 o 
  -5   4  13       20.71       16.40      5.48 o 
  -4   4  13      124.43      144.47      6.94 o 
  -3   4  13       15.27        7.81      5.11 o 
  -2   4  13       72.98       74.33      6.19 o 
  -1   4  13       64.83       58.26      5.82 o 
   0   4  13       24.48       24.67      5.08 o 
   1   4  13       33.56       32.78      6.12 o 
   2   4  13       92.43       85.78      6.87 o 
   3   4  13       18.15        5.59      6.01 o 
   4   4  13       46.29       49.58      7.74 o 
   5   4  13       74.90       85.63     10.55 o 
   6   4  13       49.64       66.94     10.11 o 
   7   4  13       94.41       98.17     13.10 o 
   8   4  13        8.65       14.50     10.39 o 
  -9   5  13        1.58      -10.34      6.89 o 
  -8   5  13        7.29        4.16      5.58 o 
  -7   5  13        7.76        1.50      5.66 o 
  -6   5  13       75.97       79.75      6.53 o 
  -5   5  13       27.31       24.20      5.79 o 
  -4   5  13        0.35        1.48      5.56 o 
  -3   5  13        0.65        5.12      5.28 o 
  -2   5  13      111.94       94.87      7.25 o 
  -1   5  13        0.00       -4.40      6.09 o 
   0   5  13      312.57      297.66      8.91 o 
   1   5  13        0.51       -2.31      4.61 o 
   2   5  13       30.96       27.89      6.34 o 
   3   5  13        9.82        2.50      6.38 o 
   4   5  13       86.90       79.60      8.96 o 
   5   5  13        0.03        8.04     10.57 o 
   6   5  13       12.66       21.34      8.63 o 
   7   5  13       32.88       36.26     11.20 o 
   8   5  13       48.45       32.14     20.13 o 
  -8   6  13        2.96        6.29      8.22 o 
  -7   6  13       11.54        8.50      5.85 o 
  -6   6  13        6.17       10.42      5.55 o 
  -5   6  13        2.42        4.87      5.82 o 
  -4   6  13        1.00       -6.70      5.56 o 
  -3   6  13       36.96       21.08      5.53 o 
  -2   6  13       12.04        1.02      5.10 o 
  -1   6  13      484.91      460.33     12.09 o 
   0   6  13      860.26      843.51     14.81 o 
   1   6  13       38.20       36.34      5.46 o 
   2   6  13      169.06      177.55      8.96 o 
   3   6  13        1.71       -3.66      6.72 o 
   4   6  13      102.74       87.56     10.32 o 
   5   6  13        0.02       -6.84      7.67 o 
   6   6  13       30.91       35.35     11.07 o 
   7   6  13        2.81       -8.04     11.12 o 
   8   6  13        3.38       -0.96     16.27 o 
  -8   7  13       14.52       12.04      8.53 o 
  -7   7  13       32.80       36.69      7.11 o 
  -6   7  13       12.20        5.85      6.40 o 
  -5   7  13       33.28       27.08      6.08 o 
  -4   7  13       11.36        5.75      5.87 o 
  -3   7  13       87.97       81.21      7.35 o 
  -2   7  13        2.80        6.13      5.03 o 
  -1   7  13        8.83        7.67      4.25 o 
   0   7  13      169.29      154.92      7.61 o 
   1   7  13      195.85      194.06      9.48 o 
   2   7  13      471.01      385.20     11.34 o 
   3   7  13      218.29      198.45     10.90 o 
   4   7  13        5.34        6.99      8.00 o 
   5   7  13       14.91       17.80      8.70 o 
   6   7  13        0.02       -3.10     10.07 o 
   7   7  13        1.32        2.62     10.28 o 
   8   7  13        0.53        4.46     17.16 o 
  -8   8  13        6.03       -5.65      7.99 o 
  -7   8  13       14.32       17.45      9.69 o 
  -6   8  13       52.04       36.38      6.98 o 
  -5   8  13       12.14        7.65      5.69 o 
  -4   8  13        3.54       -2.09      6.00 o 
  -3   8  13       18.86       19.41      6.26 o 
  -2   8  13        4.87       -1.77      5.80 o 
  -1   8  13      202.01      187.61      9.21 o 
   0   8  13      240.90      237.69      8.66 o 
   1   8  13        2.06       -0.26      5.55 o 
   2   8  13        5.75        7.10      5.57 o 
   3   8  13       19.34       28.90      7.55 o 
   4   8  13        0.01       -3.16      7.58 o 
   5   8  13        8.73        0.68      7.93 o 
   6   8  13        0.01        7.35     10.38 o 
   7   8  13       21.31       10.40     17.79 o 
  -7   9  13       72.73       57.92     12.07 o 
  -6   9  13      174.23      188.91     13.88 o 
  -5   9  13       43.20       37.49      6.73 o 
  -4   9  13       20.33       18.06      6.48 o 
  -3   9  13      127.58      144.79      9.54 o 
  -2   9  13       13.58        9.02      7.87 o 
  -1   9  13        4.74        5.68      5.58 o 
   0   9  13        0.03        2.98      6.09 o 
   1   9  13        5.01        7.19      6.70 o 
   2   9  13       68.26       61.49      9.95 o 
   3   9  13        0.66        4.32      6.38 o 
   4   9  13       24.92       28.68      8.72 o 
   5   9  13        1.02        1.90      8.05 o 
   6   9  13       50.44       78.88     29.31 o 
   7   9  13        0.64       28.76     19.03 o 
  -7  10  13       13.87       22.76     10.84 o 
  -6  10  13       32.74       32.43      9.82 o 
  -5  10  13       41.42       55.97      9.42 o 
  -4  10  13        5.02        0.15      6.06 o 
  -3  10  13      169.64      203.40     16.30 o 
  -2  10  13        5.42        0.44      6.40 o 
  -1  10  13        2.86       -5.87      6.83 o 
   0  10  13        3.18       -3.07      3.80 o 
   1  10  13        4.01       -1.90      5.52 o 
   2  10  13       76.29       96.10      7.91 o 
   3  10  13       21.26       18.42      7.02 o 
   4  10  13        0.48      -10.08      7.00 o 
   5  10  13       62.13       69.95     11.97 o 
   6  10  13       77.74      112.53     22.89 o 
  -6  11  13       30.09       41.01     10.74 o 
  -5  11  13       63.64       64.04      9.56 o 
  -4  11  13       19.18       26.74      8.39 o 
  -3  11  13       14.45        8.37      7.58 o 
  -2  11  13       11.25       12.38      7.10 o 
  -1  11  13       99.21      125.50     10.46 o 
   0  11  13        6.41       -6.38      7.65 o 
   1  11  13        1.75        4.44      6.90 o 
   2  11  13        0.27       -8.78      5.85 o 
   3  11  13       17.71       13.86      7.11 o 
   4  11  13       50.90       58.37      9.87 o 
   5  11  13        1.64       -1.66     15.49 o 
  -5  12  13       35.34       39.46     11.61 o 
  -4  12  13       72.18       91.83     10.75 o 
  -3  12  13      113.31      117.58     13.27 o 
  -2  12  13       28.75       26.23      8.63 o 
  -1  12  13       10.35        6.72      8.96 o 
   0  12  13        0.22       -7.57      9.54 o 
   1  12  13       22.77       17.53      8.71 o 
   2  12  13       17.32       16.60      7.42 o 
   3  12  13       68.72       81.08      9.06 o 
   4  12  13        8.66       -2.56     12.88 o 
  -4  13  13       33.66       55.56      9.99 o 
  -3  13  13       21.97       17.21      8.37 o 
  -2  13  13        0.79       10.61     12.48 o 
  -1  13  13       59.70       56.44     12.13 o 
   0  13  13       21.02       53.52     14.28 o 
   1  13  13        3.99        2.89      9.84 o 
   2  13  13       10.34       25.91      8.58 o 
   3  13  13        3.44        8.87      9.41 o 
  -2  14  13        0.20      -10.08      8.46 o 
  -1  14  13        0.02       -7.95     13.23 o 
   0  14  13       86.06      105.69     17.07 o 
   1  14  13        4.96       13.24     10.99 o 
  -9   0  14        4.92       -3.18     13.31 o 
  -8   0  14        3.18        3.58     10.02 o 
  -7   0  14        0.06       15.87     10.16 o 
  -6   0  14        2.72        1.64      5.69 o 
  -5   0  14       12.30        3.54      6.48 o 
  -4   0  14      118.41      118.12     10.14 o 
  -3   0  14      298.15      277.79     13.31 o 
  -2   0  14      296.47      275.79     13.50 o 
  -1   0  14     2583.05     2565.50     43.04 o 
   0   0  14      309.17      285.53     13.80 o 
   1   0  14      462.46      467.54     16.69 o 
   2   0  14      956.95      851.16     21.75 o 
   3   0  14      432.61      435.67     20.09 o 
   4   0  14       37.07       41.84     11.24 o 
   5   0  14      156.46      142.80     19.05 o 
   6   0  14       83.75      108.74     16.88 o 
   7   0  14       71.04       50.87     19.60 o 
   8   0  14        0.42       -7.29     17.62 o 
  -9   1  14        3.03        0.46      9.15 o 
  -8   1  14        0.35       -0.37      6.96 o 
  -7   1  14        1.57       -7.52      5.75 o 
  -6   1  14        1.87       -2.06      4.75 o 
  -5   1  14       18.10       11.55      4.61 o 
  -4   1  14        5.36        4.00      4.92 o 
  -3   1  14       30.11       29.17      5.90 o 
  -2   1  14      414.68      389.90     10.84 o 
  -1   1  14       20.51        8.42      5.60 o 
   0   1  14       48.26       44.80      6.32 o 
   1   1  14      387.34      419.69     11.38 o 
   2   1  14       87.79      104.02      7.51 o 
   3   1  14       52.94       64.28      7.21 o 
   4   1  14      232.10      227.17     11.23 o 
   5   1  14       32.36       27.81      7.41 o 
   6   1  14        2.83       -0.75      8.53 o 
   7   1  14        3.85       -5.53     10.30 o 
   8   1  14       48.00       53.55     14.51 o 
  -9   2  14        7.00       10.02      9.70 o 
  -8   2  14        4.38        9.74      9.96 o 
  -7   2  14        5.06        5.12      5.54 o 
  -6   2  14       82.05       88.08      8.53 o 
  -5   2  14       77.00       72.96      6.13 o 
  -4   2  14       25.91       14.90      5.62 o 
  -3   2  14      451.69      463.78     10.67 o 
  -2   2  14        3.34       -0.42      5.31 o 
  -1   2  14       61.15       54.57      6.59 o 
   0   2  14       22.21       25.01      6.10 o 
   1   2  14      116.78      115.62      7.45 o 
   2   2  14        5.63        9.77      5.66 o 
   3   2  14       19.83        7.69      6.18 o 
   4   2  14        0.34       -4.77      6.68 o 
   5   2  14       17.47       19.87      7.25 o 
   6   2  14       26.11       23.83     10.19 o 
   7   2  14       83.94      101.50     13.24 o 
   8   2  14        3.17       -0.81     12.66 o 
  -9   3  14        1.63        6.25      8.85 o 
  -8   3  14       60.55       74.48      8.78 o 
  -7   3  14       69.05       64.74      6.97 o 
  -6   3  14       12.62       11.74      5.70 o 
  -5   3  14       11.60       14.99      6.79 o 
  -4   3  14       97.76      101.13      8.05 o 
  -3   3  14      121.62      115.68      9.83 o 
  -2   3  14      166.71      173.09      8.30 o 
  -1   3  14      388.02      397.86     11.17 o 
   0   3  14        0.94        1.20      6.03 o 
   1   3  14        0.18       -6.91      5.39 o 
   2   3  14      368.23      356.70     11.64 o 
   3   3  14      148.53      142.42      8.57 o 
   4   3  14       90.47      104.04      9.24 o 
   5   3  14      180.37      180.98     10.27 o 
   6   3  14        0.25       11.48     11.07 o 
   7   3  14       37.32       27.36     10.92 o 
   8   3  14        4.27        9.78     18.09 o 
  -8   4  14        3.77       -6.86      7.44 o 
  -7   4  14        0.96       -1.51      6.73 o 
  -6   4  14        3.51        4.83      6.19 o 
  -5   4  14        8.39       12.44      6.28 o 
  -4   4  14       13.71        7.29      5.58 o 
  -3   4  14       24.25       21.91      5.83 o 
  -2   4  14        0.84       -6.88      4.80 o 
  -1   4  14        3.71       -0.31      5.80 o 
   0   4  14      123.91      133.98      7.79 o 
   1   4  14      291.38      307.88     10.05 o 
   2   4  14       23.43       17.83      6.52 o 
   3   4  14       40.91       36.02      6.83 o 
   4   4  14       20.00        7.60      6.95 o 
   5   4  14       28.25       18.49      9.06 o 
   6   4  14       11.70       24.95      9.16 o 
   7   4  14        0.00       10.95     10.89 o 
   8   4  14       25.82       46.31     15.05 o 
  -8   5  14       35.43       32.27      8.69 o 
  -7   5  14       26.74       16.22      7.64 o 
  -6   5  14        4.23       -0.06      5.98 o 
  -5   5  14       21.21       13.07      6.32 o 
  -4   5  14        9.59        2.23      6.48 o 
  -3   5  14        0.00       -2.24      5.22 o 
  -2   5  14      174.34      155.92      8.47 o 
  -1   5  14      337.26      353.21     10.71 o 
   0   5  14       12.46        8.93      6.05 o 
   1   5  14      247.95      235.70     10.84 o 
   2   5  14      576.32      506.18     13.46 o 
   3   5  14      351.57      360.49     11.73 o 
   4   5  14       29.08       19.21      7.87 o 
   5   5  14        2.20        5.91      8.81 o 
   6   5  14       35.65       32.58     10.99 o 
   7   5  14       38.97       51.57     11.53 o 
   8   5  14       32.77       49.97     28.37 o 
  -8   6  14        5.77        2.13      8.19 o 
  -7   6  14        1.29       -3.35      6.13 o 
  -6   6  14       10.16        8.14      6.51 o 
  -5   6  14       26.75       17.83      6.49 o 
  -4   6  14       70.58       76.00      9.06 o 
  -3   6  14        1.12       -0.09      6.47 o 
  -2   6  14      193.16      214.58      8.66 o 
  -1   6  14       87.24       98.57      6.93 o 
   0   6  14        0.06        1.90      6.22 o 
   1   6  14        2.82        7.30      5.69 o 
   2   6  14       17.18        5.77      7.32 o 
   3   6  14       29.06       42.25      7.51 o 
   4   6  14      131.08      113.73     11.02 o 
   5   6  14        0.20       -7.63      7.54 o 
   6   6  14       18.42       18.89     11.32 o 
   7   6  14       17.79       -6.88     11.56 o 
  -7   7  14       28.19       26.86      8.34 o 
  -6   7  14       37.24       46.52      7.94 o 
  -5   7  14        1.37        5.38      6.12 o 
  -4   7  14        6.55        4.27      6.13 o 
  -3   7  14       13.10        7.97      6.52 o 
  -2   7  14        9.49       11.99      6.09 o 
  -1   7  14      116.73      132.70      8.01 o 
   0   7  14       90.72      115.91      8.00 o 
   1   7  14        0.22        8.45      6.02 o 
   2   7  14        1.73        3.22      5.91 o 
   3   7  14      251.00      274.67     12.65 o 
   4   7  14      117.33      110.96     12.57 o 
   5   7  14       42.73       46.19      9.73 o 
   6   7  14       40.37       32.56     11.91 o 
   7   7  14       17.70        3.39     13.15 o 
  -7   8  14       11.34        5.26      8.42 o 
  -6   8  14       39.13       49.23      9.19 o 
  -5   8  14       75.74       61.39      7.87 o 
  -4   8  14       36.86       39.76      7.05 o 
  -3   8  14       52.84       55.37      7.34 o 
  -2   8  14        0.24       -9.26      6.17 o 
  -1   8  14       34.00       36.97      6.92 o 
   0   8  14       40.22       44.24      6.26 o 
   1   8  14        0.07        1.17      5.80 o 
   2   8  14      324.94      311.36     13.16 o 
   3   8  14      177.06      158.88     12.86 o 
   4   8  14       23.57       44.02      9.40 o 
   5   8  14        3.37        2.11     10.05 o 
   6   8  14        7.42       -1.93     10.71 o 
  -7   9  14       17.29       11.81      8.67 o 
  -6   9  14        0.48       -7.61      7.71 o 
  -5   9  14       23.41       27.46      7.70 o 
  -4   9  14       51.90       43.50      7.52 o 
  -3   9  14       16.13       14.28      6.38 o 
  -2   9  14       35.46       31.66      7.70 o 
  -1   9  14        7.39       14.82      6.73 o 
   0   9  14       17.94       21.91      5.17 o 
   1   9  14       11.85       17.81      7.13 o 
   2   9  14        0.70        2.33      6.72 o 
   3   9  14        7.49       -3.80      8.80 o 
   4   9  14       25.65       27.53      8.87 o 
   5   9  14       11.14        8.02     10.63 o 
   6   9  14        4.37       -6.53     13.02 o 
  -6  10  14       86.82      104.93     11.21 o 
  -5  10  14       21.03       16.56      8.21 o 
  -4  10  14        5.01        2.23      7.10 o 
  -3  10  14        5.55       -3.04      6.52 o 
  -2  10  14        2.26       -8.32      7.02 o 
  -1  10  14       80.52      102.70      9.84 o 
   0  10  14        1.62        8.67      7.02 o 
   1  10  14       58.70       64.22      8.95 o 
   2  10  14        0.01        0.02      6.90 o 
   3  10  14       26.63       20.71      8.30 o 
   4  10  14       41.91       52.13     11.86 o 
   5  10  14        0.08      -13.90     23.95 o 
  -5  11  14       16.98        6.04      8.70 o 
  -4  11  14        7.98       14.02      8.72 o 
  -3  11  14        5.28       10.04      8.11 o 
  -2  11  14       16.23       25.83      9.40 o 
  -1  11  14       12.25        8.39      8.55 o 
   0  11  14       25.95       39.18     10.79 o 
   1  11  14        1.00       -3.19      6.77 o 
   2  11  14        1.55        3.86      7.52 o 
   3  11  14        7.49        3.93      7.98 o 
   4  11  14        3.52        7.85     11.74 o 
   5  11  14        5.77       -6.33     16.45 o 
  -4  12  14       11.09       21.72      9.11 o 
  -3  12  14        0.51       -2.03      8.20 o 
  -2  12  14        6.64       -1.38      7.83 o 
  -1  12  14       35.34       36.72     10.38 o 
   0  12  14       51.93       62.26     19.19 o 
   1  12  14        0.51        4.45      9.81 o 
   2  12  14       37.71       27.09     26.42 o 
   3  12  14        0.13      -10.47     11.37 o 
  -2  13  14      318.31      430.77     32.06 o 
  -1  13  14        1.48       -7.42     12.56 o 
   0  13  14      453.77      562.90     31.78 o 
   1  13  14      267.18      306.86     23.87 o 
   2  13  14        0.06      -24.20     16.56 o 
  -8   1  15        1.91       -4.10      7.18 o 
  -7   1  15        4.30        4.71      7.59 o 
  -6   1  15        4.36        4.67      6.10 o 
  -5   1  15       29.99       36.88      6.08 o 
  -4   1  15        1.14       -8.22      5.48 o 
  -3   1  15       70.67       65.63      6.69 o 
  -2   1  15      533.88      553.40     13.13 o 
  -1   1  15      640.14      635.94     13.80 o 
   0   1  15       74.09       76.42      7.08 o 
   1   1  15      112.70      118.16      8.32 o 
   2   1  15       93.84       98.28      7.76 o 
   3   1  15        3.54        2.33      7.20 o 
   4   1  15        0.00      -10.07      6.72 o 
   5   1  15       94.91      106.40      9.40 o 
   6   1  15        1.66        0.50      7.84 o 
   7   1  15       28.47       19.81     14.42 o 
   8   1  15       12.99       -2.14     13.30 o 
  -8   2  15       10.81        2.01     10.75 o 
  -7   2  15        0.03       -3.90      6.84 o 
  -6   2  15       64.51       70.27      7.63 o 
  -5   2  15        8.41        4.52      5.95 o 
  -4   2  15        0.09        5.92      5.39 o 
  -3   2  15      120.02      119.59      7.71 o 
  -2   2  15        1.44        3.17      5.70 o 
  -1   2  15        5.89        4.70      5.69 o 
   0   2  15       75.37       68.01      7.41 o 
   1   2  15      190.39      204.47      9.09 o 
   2   2  15       89.87      114.03      8.70 o 
   3   2  15        7.07        0.86      7.00 o 
   4   2  15       46.81       53.59     12.43 o 
   5   2  15       51.01       57.25      9.13 o 
   6   2  15        4.21        8.07     10.97 o 
   7   2  15        5.65       19.31     14.19 o 
   8   2  15       92.96      101.87     16.49 o 
  -8   3  15       42.61       55.38      9.64 o 
  -7   3  15       17.86       19.97      6.84 o 
  -6   3  15       27.51       23.11      6.76 o 
  -5   3  15        0.68        4.64      6.05 o 
  -4   3  15       12.50        0.69      5.35 o 
  -3   3  15        3.43        3.91      5.47 o 
  -2   3  15      206.30      197.59      8.96 o 
  -1   3  15       22.59       16.00      6.08 o 
   0   3  15      309.77      322.98     10.66 o 
   1   3  15       77.44       67.22      8.39 o 
   2   3  15      322.48      318.37     11.35 o 
   3   3  15      261.14      245.42     10.56 o 
   4   3  15       11.20       11.59      7.60 o 
   5   3  15       55.31       41.02      8.85 o 
   6   3  15        6.46       -0.02      9.67 o 
   7   3  15       16.45       16.01     23.77 o 
  -8   4  15       31.72       47.06      9.92 o 
  -7   4  15       20.74       19.85      7.51 o 
  -6   4  15       11.84        1.10      6.69 o 
  -5   4  15        0.04        0.90      6.54 o 
  -4   4  15       29.83       18.38      7.33 o 
  -3   4  15       27.22       10.47      4.88 o 
  -2   4  15       76.78       85.71      7.26 o 
  -1   4  15        5.46       -1.42      5.76 o 
   0   4  15       16.17       11.52      5.97 o 
   1   4  15      171.49      179.06      8.65 o 
   2   4  15        3.97        2.19      6.39 o 
   3   4  15        3.90        9.09      6.43 o 
   4   4  15       90.73      110.70      9.71 o 
   5   4  15        0.48      -11.45      7.63 o 
   6   4  15       43.87       38.28     11.77 o 
   7   4  15       32.61       36.32     14.46 o 
  -8   5  15       25.11       18.65      8.81 o 
  -7   5  15        1.37        3.56      7.12 o 
  -6   5  15       12.24        6.01      6.75 o 
  -5   5  15       61.57       69.28      8.39 o 
  -4   5  15       84.12       66.40      8.98 o 
  -3   5  15       46.41       52.33      8.04 o 
  -2   5  15       22.43       12.02      5.34 o 
  -1   5  15       87.99       88.92      7.30 o 
   0   5  15       20.85       25.82      6.96 o 
   1   5  15       73.57       82.27      7.96 o 
   2   5  15        5.06        0.66      6.35 o 
   3   5  15       42.10       50.66      7.34 o 
   4   5  15       16.27       20.43      8.20 o 
   5   5  15        0.04       -5.06      8.30 o 
   6   5  15       26.43       34.30     14.58 o 
   7   5  15       20.64        5.64     13.88 o 
  -7   6  15        6.03        9.28      8.03 o 
  -6   6  15       45.87       60.88      7.81 o 
  -5   6  15        7.82       11.74      6.54 o 
  -4   6  15       47.71       48.66      8.14 o 
  -3   6  15       38.17       48.34      8.98 o 
  -2   6  15       82.09       77.68      8.11 o 
  -1   6  15       78.26       55.83      6.70 o 
   0   6  15        3.81        3.87      5.71 o 
   1   6  15       33.75       15.15      9.05 o 
   2   6  15       82.18       80.00      8.90 o 
   3   6  15       41.02       54.27      7.84 o 
   4   6  15        0.11      -11.37      8.56 o 
   5   6  15        1.98      -14.79      9.86 o 
   6   6  15        0.60        1.91     12.26 o 
   7   6  15        0.29        2.71     18.48 o 
  -7   7  15        2.81       -9.64      7.72 o 
  -6   7  15       12.55        9.93      8.26 o 
  -5   7  15        3.84        1.73      6.52 o 
  -4   7  15        8.67       12.29      7.13 o 
  -3   7  15        5.76       -0.66      6.34 o 
  -2   7  15        0.23        1.92      7.59 o 
  -1   7  15      148.45      119.12      9.17 o 
   0   7  15      365.58      342.82     11.13 o 
   1   7  15       13.75        4.97      6.20 o 
   2   7  15       30.77       21.23      6.74 o 
   3   7  15       30.87       42.15      8.59 o 
   4   7  15        0.27       13.68      8.63 o 
   5   7  15        1.05      -14.10      9.40 o 
   6   7  15       26.79       13.35     13.44 o 
  -6   8  15       88.98       99.32     11.07 o 
  -5   8  15       27.60       45.60     10.66 o 
  -4   8  15       38.25       35.63      7.38 o 
  -3   8  15       10.02        2.49      6.63 o 
  -2   8  15       26.04       27.55      8.46 o 
  -1   8  15      136.58      131.52     10.79 o 
   0   8  15       10.75       -0.13      5.53 o 
   1   8  15       16.28       13.23      6.24 o 
   2   8  15       47.61       33.66      7.91 o 
   3   8  15        1.66        7.52      8.35 o 
   4   8  15        8.79        5.31      8.66 o 
   5   8  15        4.50       10.28     19.19 o 
   6   8  15        1.56        1.02     18.64 o 
  -6   9  15        5.71        8.61      8.50 o 
  -5   9  15       63.17       60.18      9.83 o 
  -4   9  15       26.25       21.72      7.97 o 
  -3   9  15       61.32       60.29      9.32 o 
  -2   9  15       49.67       41.09      8.04 o 
  -1   9  15        8.64        3.18      7.64 o 
   0   9  15       18.63        0.73      8.06 o 
   1   9  15       18.58       19.29      6.86 o 
   2   9  15       31.06       23.25      9.84 o 
   3   9  15        0.17        9.94      8.44 o 
   4   9  15       40.23       78.01     18.27 o 
   5   9  15        2.41        5.65     13.30 o 
  -5  10  15        7.48        5.92      8.46 o 
  -4  10  15        9.45        7.27      7.41 o 
  -3  10  15       51.04       53.32      9.66 o 
  -2  10  15        5.32        9.91      8.97 o 
  -1  10  15       31.84       53.14     13.05 o 
   0  10  15       64.18       85.50     13.23 o 
   1  10  15       79.35      124.47     18.01 o 
   2  10  15        4.20        0.28      8.79 o 
   3  10  15       31.34       45.74     11.13 o 
   4  10  15       24.19       13.45     12.38 o 
  -4  11  15        2.58       -0.01      8.61 o 
  -3  11  15       25.15       21.86      9.04 o 
  -2  11  15       17.11       19.31      9.85 o 
  -1  11  15       71.27       65.68     12.53 o 
   0  11  15        0.02       -9.40     11.66 o 
   1  11  15       21.23       16.32     11.46 o 
   2  11  15        4.71       14.02     20.00 o 
   3  11  15       17.28        2.34     12.13 o 
   4  11  15        0.78       -2.49     12.06 o 
  -3  12  15       13.84        4.52      8.72 o 
  -2  12  15       14.75       18.69     10.06 o 
  -1  12  15        4.15       11.45     11.33 o 
   0  12  15        3.73      -11.99     15.95 o 
   1  12  15        7.07       12.81     18.11 o 
   2  12  15        0.88       14.22     13.35 o 
  -8   0  16       21.33       30.12     15.03 o 
  -7   0  16        8.00        5.41     13.14 o 
  -6   0  16       12.47       15.01     10.31 o 
  -5   0  16        6.23        3.45      8.03 o 
  -4   0  16      112.30      105.89     12.78 o 
  -3   0  16        4.61       11.40      8.62 o 
  -2   0  16        5.81       11.91      8.67 o 
  -1   0  16      135.51      163.03     12.26 o 
   0   0  16      290.99      264.16     20.15 o 
   1   0  16     4178.06     4143.56     64.19 o 
   2   0  16      828.26      798.26     27.08 o 
   3   0  16      213.06      214.01     21.91 o 
   4   0  16      124.89      106.81     13.78 o 
   5   0  16      178.21      184.45     16.08 o 
   6   0  16        1.58       14.54     20.34 o 
   7   0  16        2.49        3.01     19.21 o 
  -8   1  16        0.21       -0.19     11.18 o 
  -7   1  16       15.67       32.17     10.49 o 
  -6   1  16       13.94       10.03      7.05 o 
  -5   1  16       18.52       20.56      6.71 o 
  -4   1  16       11.81        2.31      5.84 o 
  -3   1  16      165.96      161.21      8.71 o 
  -2   1  16       58.00       50.26      6.80 o 
  -1   1  16      712.76      680.79     14.66 o 
   0   1  16      186.03      199.03     11.08 o 
   1   1  16       40.91       44.56      7.12 o 
   2   1  16      584.01      587.41     15.47 o 
   3   1  16      314.58      338.20     15.49 o 
   4   1  16       20.18       27.26      8.09 o 
   5   1  16        2.81        0.67      7.57 o 
   6   1  16       71.50       41.74     12.77 o 
   7   1  16        0.09        5.92     17.67 o 
  -8   2  16       27.02       26.97     18.48 o 
  -7   2  16        2.31       -5.08      7.73 o 
  -6   2  16        0.41       -0.92      6.85 o 
  -5   2  16       18.81       15.02      7.42 o 
  -4   2  16        2.50        3.75      5.78 o 
  -3   2  16       76.63       83.44      7.90 o 
  -2   2  16       65.33       69.53      7.18 o 
  -1   2  16       36.53       23.59      6.42 o 
   0   2  16       57.85       66.66      7.50 o 
   1   2  16      257.04      283.58     11.34 o 
   2   2  16      105.01      122.90      9.27 o 
   3   2  16        0.07       -4.26      7.45 o 
   4   2  16       41.57       32.19      8.16 o 
   5   2  16       32.37       40.11      8.33 o 
   6   2  16        0.00      -14.76     12.84 o 
   7   2  16        2.23       10.76     13.86 o 
  -7   3  16       21.05       17.27      7.78 o 
  -6   3  16       32.20       14.64      7.48 o 
  -5   3  16        1.04        1.37      7.70 o 
  -4   3  16       63.86       62.38      9.80 o 
  -3   3  16        9.25        2.12      5.89 o 
  -2   3  16       34.55       37.85      6.57 o 
  -1   3  16      106.25      114.58      8.14 o 
   0   3  16      103.23      119.79      8.14 o 
   1   3  16        3.63        4.72      5.96 o 
   2   3  16       19.89       20.53      7.06 o 
   3   3  16      196.05      194.91     11.26 o 
   4   3  16       50.54       53.93      8.47 o 
   5   3  16        7.13        8.29      9.24 o 
   6   3  16        7.61       17.75     14.39 o 
   7   3  16       35.00       50.03     15.50 o 
  -7   4  16       49.41       49.64     12.52 o 
  -6   4  16        2.73        1.63      7.23 o 
  -5   4  16       84.71      109.15      9.59 o 
  -4   4  16        0.28       -5.10      6.90 o 
  -3   4  16       81.15       89.85      8.31 o 
  -2   4  16      288.16      325.41     12.97 o 
  -1   4  16       83.29       76.42      7.97 o 
   0   4  16       38.64       43.16      6.80 o 
   1   4  16        3.69       -9.42      6.28 o 
   2   4  16       15.55       10.47      6.65 o 
   3   4  16        1.74        4.99      6.66 o 
   4   4  16        2.07       -3.06      7.08 o 
   5   4  16        0.07       -0.37     13.53 o 
   6   4  16        1.19      -17.89     11.93 o 
   7   4  16        1.66       31.94     15.27 o 
  -7   5  16        3.59       -5.69     10.72 o 
  -6   5  16        5.98       -1.73      8.01 o 
  -5   5  16       27.05       41.73     15.29 o 
  -4   5  16        9.02        2.18      7.04 o 
  -3   5  16      143.18      172.22      9.80 o 
  -2   5  16       59.69       59.56      7.08 o 
  -1   5  16      167.68      161.10      8.89 o 
   0   5  16        3.61       -6.13      5.70 o 
   1   5  16       24.77       22.28      6.84 o 
   2   5  16        0.02        4.16      7.32 o 
   3   5  16      193.52      197.01     10.26 o 
   4   5  16      187.96      200.67     12.48 o 
   5   5  16        8.34       12.37     20.22 o 
   6   5  16       94.96       81.47     19.42 o 
  -7   6  16       11.40        8.65      8.41 o 
  -6   6  16        0.02      -11.69      9.13 o 
  -5   6  16        4.91       -1.78      7.91 o 
  -4   6  16       95.34      100.23     10.64 o 
  -3   6  16        0.79       -4.40      7.64 o 
  -2   6  16       55.65       45.74      6.90 o 
  -1   6  16       17.02       17.90      6.19 o 
   0   6  16        0.04       -2.97      5.69 o 
   1   6  16       40.01       40.41      7.35 o 
   2   6  16       17.16       18.53      6.77 o 
   3   6  16       84.32       83.23      9.15 o 
   4   6  16        0.13        1.38      8.67 o 
   5   6  16        0.06        1.82     12.86 o 
   6   6  16        7.77      -17.13     11.42 o 
  -6   7  16       10.56       13.99      8.68 o 
  -5   7  16        1.78       12.94      9.96 o 
  -4   7  16        4.09       -1.71      9.05 o 
  -3   7  16       65.50       65.29      9.63 o 
  -2   7  16       22.55       35.08      9.05 o 
  -1   7  16        0.23       -0.43      6.14 o 
   0   7  16        1.00       -1.42      6.11 o 
   1   7  16       53.90       47.29      7.50 o 
   2   7  16       27.06       37.58      8.23 o 
   3   7  16       51.51       44.71      8.85 o 
   4   7  16       13.46        9.31     12.07 o 
   5   7  16       38.29       49.62     15.17 o 
  -6   8  16        1.21        6.82      8.93 o 
  -5   8  16        0.36       -3.77      8.28 o 
  -4   8  16        0.40        8.16      9.31 o 
  -3   8  16        6.22       19.60      9.58 o 
  -2   8  16       21.72       27.60      8.79 o 
  -1   8  16        0.00       -2.64      7.88 o 
   0   8  16       39.56       30.48      7.02 o 
   1   8  16       49.16       43.77     10.11 o 
   2   8  16       65.50       80.53      8.86 o 
   3   8  16       17.05       34.34     10.92 o 
   4   8  16        7.84       13.01     13.34 o 
   5   8  16       29.26       25.03     14.34 o 
  -5   9  16        0.32       -3.70      8.57 o 
  -4   9  16       16.79       15.75      9.80 o 
  -3   9  16        1.25      -12.39      8.26 o 
  -2   9  16       36.49       35.39     10.18 o 
  -1   9  16        1.76        5.90      8.70 o 
   0   9  16        0.03       -8.25      7.32 o 
   1   9  16        6.56       13.21      7.72 o 
   2   9  16        1.00       -8.92     10.79 o 
   3   9  16       26.00       27.88     13.17 o 
   4   9  16        9.64       -8.12     22.21 o 
  -4  10  16        1.40        6.17      9.43 o 
  -3  10  16        3.94       -0.15      9.24 o 
  -2  10  16        0.01       13.07      9.21 o 
  -1  10  16        0.72       -2.45     14.04 o 
   0  10  16        0.71       17.02     14.02 o 
   1  10  16        1.09       -5.88      9.34 o 
   2  10  16        2.92        1.54      8.96 o 
   3  10  16        7.14       13.34     12.57 o 
  -3  11  16        4.82        9.01     11.29 o 
  -2  11  16       20.13       38.61     12.06 o 
  -1  11  16        4.83      -17.47     11.65 o 
   0  11  16       12.98       16.52     18.06 o 
   1  11  16       34.15       38.33     15.10 o 
   2  11  16       25.75       19.31     13.31 o 
  -7   1  17       19.18       35.99     12.99 o 
  -6   1  17        3.23       -3.52      8.18 o 
  -5   1  17       77.82       90.24      8.54 o 
  -4   1  17      359.15      412.96     12.39 o 
  -3   1  17      172.05      165.03      9.09 o 
  -2   1  17       40.12       29.62      6.60 o 
  -1   1  17       98.24       96.70      7.92 o 
   0   1  17       86.53       84.39      9.13 o 
   1   1  17        1.03       10.81      6.36 o 
   2   1  17      112.04      111.20     10.08 o 
   3   1  17       10.81       10.13      7.73 o 
   4   1  17        8.56        9.45      8.04 o 
   5   1  17       88.54       81.15     11.55 o 
   6   1  17        7.74       13.99     14.81 o 
  -7   2  17        1.54      -10.37     11.05 o 
  -6   2  17       60.33       71.17     11.08 o 
  -5   2  17       80.43       81.63      9.13 o 
  -4   2  17        1.57       -2.65      5.91 o 
  -3   2  17       60.22       64.23      7.67 o 
  -2   2  17       52.43       57.56      7.35 o 
  -1   2  17       74.98       84.50      7.77 o 
   0   2  17      201.59      196.29      9.62 o 
   1   2  17        2.77        6.33      6.98 o 
   2   2  17      226.86      241.70     11.08 o 
   3   2  17      115.09      113.00     10.04 o 
   4   2  17       25.69       21.72      8.90 o 
   5   2  17        9.13       -4.87     10.98 o 
   6   2  17       69.30       53.32     15.49 o 
  -7   3  17       46.26       40.26     12.89 o 
  -6   3  17       37.43       43.74      8.60 o 
  -5   3  17       20.71       28.28      7.89 o 
  -4   3  17       78.90      100.02      9.80 o 
  -3   3  17        2.15        2.16      5.99 o 
  -2   3  17      149.53      176.62      9.09 o 
  -1   3  17       58.69       66.12      7.51 o 
   0   3  17       62.45       63.47      7.39 o 
   1   3  17        9.79       17.50      7.16 o 
   2   3  17      100.04      101.41     10.71 o 
   3   3  17       97.36      121.22     10.56 o 
   4   3  17        0.03        6.32      9.39 o 
   5   3  17        0.32      -15.21     10.14 o 
   6   3  17        0.31       -0.43     13.17 o 
  -6   4  17       24.51       41.61     10.92 o 
  -5   4  17       46.61       37.09      9.14 o 
  -4   4  17        4.12        2.81      7.17 o 
  -3   4  17       12.06        7.19      6.67 o 
  -2   4  17        2.67       -3.46      6.14 o 
  -1   4  17        9.90       15.32      6.51 o 
   0   4  17       19.11       24.56      7.38 o 
   1   4  17        3.91       -5.44      6.63 o 
   2   4  17       20.30       19.60      7.91 o 
   3   4  17        9.73        1.24      7.26 o 
   4   4  17       59.99       77.50     11.67 o 
   5   4  17        5.38      -18.72     12.48 o 
   6   4  17       10.94       14.75     21.38 o 
  -6   5  17        0.19       -9.21      9.53 o 
  -5   5  17        0.53        2.19      8.30 o 
  -4   5  17       24.79       26.04      7.99 o 
  -3   5  17        9.70       16.35      7.50 o 
  -2   5  17       20.38        9.14      6.97 o 
  -1   5  17        2.53       -8.58      5.77 o 
   0   5  17        1.93       -7.17      5.74 o 
   1   5  17        4.52       -3.01      6.72 o 
   2   5  17       19.62        7.59      6.96 o 
   3   5  17        0.06       -9.35      8.05 o 
   4   5  17       24.67       20.26     18.77 o 
   5   5  17        2.07       19.36     13.84 o 
  -6   6  17        8.58      -11.62      9.77 o 
  -5   6  17        0.11        7.57      9.58 o 
  -4   6  17        3.70       11.40     10.59 o 
  -3   6  17        4.64        6.52      7.49 o 
  -2   6  17       65.33       70.93      8.35 o 
  -1   6  17        4.69        1.18      6.10 o 
   0   6  17        0.22        2.81      6.74 o 
   1   6  17       11.64        6.38      6.66 o 
   2   6  17        0.03        2.21      7.26 o 
   3   6  17        4.09       -9.05      8.08 o 
   4   6  17        9.14       23.69     14.57 o 
   5   6  17        1.13       10.74     16.31 o 
  -5   7  17        4.54        2.84      9.83 o 
  -4   7  17       27.66       28.51     10.36 o 
  -3   7  17       79.92       84.13     10.48 o 
  -2   7  17      112.95      117.06     11.31 o 
  -1   7  17       15.17       18.80      7.55 o 
   0   7  17       12.14        8.39      7.49 o 
   1   7  17        4.36        7.62      7.16 o 
   2   7  17       21.32       13.48      7.58 o 
   3   7  17        0.30       -1.27     13.12 o 
   4   7  17       93.64       97.00     16.74 o 
   5   7  17        4.83        3.28     12.89 o 
  -5   8  17        0.04       -4.52      9.93 o 
  -4   8  17        4.42       -1.20      9.73 o 
  -3   8  17       10.49       15.34      9.94 o 
  -2   8  17        0.62        5.76      8.48 o 
  -1   8  17        0.75        1.63      8.48 o 
   0   8  17        1.43       -1.55      7.95 o 
   1   8  17       19.56       26.57      7.82 o 
   2   8  17        9.01       13.47      8.34 o 
   3   8  17        0.86       18.98     13.69 o 
   4   8  17       33.38       41.00     15.30 o 
  -4   9  17       20.37       21.22     12.77 o 
  -3   9  17       47.95       61.14     11.96 o 
  -2   9  17        6.79       14.90      9.93 o 
  -1   9  17       14.87       25.26     12.17 o 
   0   9  17      148.44      154.27     19.03 o 
   1   9  17        8.66        4.72     12.65 o 
   2   9  17        1.08       -6.08     10.34 o 
   3   9  17       14.08       -0.36     12.25 o 
  -2  10  17       65.02       61.28     13.57 o 
  -1  10  17        3.60       25.82     14.32 o 
   0  10  17       40.71       56.60     17.63 o 
   1  10  17        1.21       -6.15     10.17 o 
   2  10  17      103.65      127.67     18.06 o 
  -6   0  18       31.44        2.97     19.03 o 
  -5   0  18        2.29        2.31     10.78 o 
  -4   0  18       66.73       85.22     13.62 o 
  -3   0  18      441.27      427.05     18.46 o 
  -2   0  18      520.75      505.58     19.73 o 
  -1   0  18      247.83      209.68     14.45 o 
   0   0  18       22.90        5.25      9.39 o 
   1   0  18       63.38       62.70     10.90 o 
   2   0  18      339.11      359.71     26.60 o 
   3   0  18       13.12       30.00     14.95 o 
   4   0  18       21.61       13.09     13.70 o 
   5   0  18        0.02        8.69     14.74 o 
  -6   1  18        8.67       12.36     11.29 o 
  -5   1  18      100.57      108.45     10.08 o 
  -4   1  18      142.83      157.35     11.56 o 
  -3   1  18      229.88      240.17     11.21 o 
  -2   1  18        1.02        6.38      6.29 o 
  -1   1  18        2.45       -0.65      6.35 o 
   0   1  18        4.90       -0.43      6.33 o 
   1   1  18       13.83       16.14      7.52 o 
   2   1  18        4.73       26.19      8.58 o 
   3   1  18       10.41       -6.37      9.62 o 
   4   1  18      158.56      178.44     14.84 o 
   5   1  18       22.18       14.46     12.20 o 
  -6   2  18        0.43       21.20     11.88 o 
  -5   2  18        8.74        8.72      7.61 o 
  -4   2  18       19.10       13.01      7.28 o 
  -3   2  18        9.40        3.08      7.22 o 
  -2   2  18       30.87       27.76      6.89 o 
  -1   2  18       25.71       28.19      6.89 o 
   0   2  18       40.48       36.51      7.48 o 
   1   2  18      134.14      120.62      9.59 o 
   2   2  18        4.19       -6.99      7.48 o 
   3   2  18       28.93       27.58     10.23 o 
   4   2  18        3.43        9.93      9.95 o 
   5   2  18       52.00       50.25     13.82 o 
  -6   3  18        0.61       10.96     11.31 o 
  -5   3  18        2.83       -7.71     10.18 o 
  -4   3  18        0.00       -2.28      7.46 o 
  -3   3  18       10.32       10.48      7.19 o 
  -2   3  18        0.11       -4.93      6.27 o 
  -1   3  18        7.65       -3.15      6.30 o 
   0   3  18       30.42       26.56      7.11 o 
   1   3  18        3.63       15.89      7.44 o 
   2   3  18       63.65       56.09      9.86 o 
   3   3  18        8.35        7.12     10.14 o 
   4   3  18       32.06       23.18     10.87 o 
   5   3  18       42.38       52.20     13.61 o 
  -6   4  18        7.43       13.82     11.59 o 
  -5   4  18        4.82       -0.27      9.82 o 
  -4   4  18       11.57       18.96     10.60 o 
  -3   4  18       16.03       21.73      7.64 o 
  -2   4  18       31.22       28.66      7.24 o 
  -1   4  18        4.63       -2.78      7.43 o 
   0   4  18        4.86       -8.74      6.78 o 
   1   4  18       34.91       45.50      8.11 o 
   2   4  18        0.15        5.85      7.56 o 
   3   4  18        3.01      -12.36      9.50 o 
   4   4  18        2.50      -10.41     10.59 o 
   5   4  18       29.25       27.09     19.54 o 
  -5   5  18        2.40       11.95     12.35 o 
  -4   5  18        6.14        5.95      9.97 o 
  -3   5  18        0.06       -1.01      8.30 o 
  -2   5  18        2.94        2.44      7.49 o 
  -1   5  18        0.81       -4.12      6.97 o 
   0   5  18       64.63       66.80      9.04 o 
   1   5  18        0.90      -10.52      7.01 o 
   2   5  18       30.85       32.13      8.49 o 
   3   5  18      114.66      105.07     13.18 o 
   4   5  18       69.44       59.26     16.21 o 
  -5   6  18       60.01       65.72     14.45 o 
  -4   6  18        1.40        5.20      9.86 o 
  -3   6  18        8.16       12.91     10.12 o 
  -2   6  18        0.99       -6.23      8.59 o 
  -1   6  18        1.16        6.88      7.60 o 
   0   6  18       29.55       27.39      8.21 o 
   1   6  18      114.37      122.44     13.09 o 
   2   6  18       40.25       36.06     12.08 o 
   3   6  18        2.27        4.31     11.47 o 
   4   6  18        8.81       33.95     15.42 o 
  -4   7  18      178.22      192.97     20.60 o 
  -3   7  18        9.05       11.49     12.39 o 
  -2   7  18       10.63       -1.64      9.96 o 
  -1   7  18        0.44       -3.76      9.14 o 
   0   7  18        0.85       -3.93      9.12 o 
   1   7  18       24.74       30.07      8.97 o 
   2   7  18        0.71       -5.88      9.26 o 
   3   7  18        5.65       18.96     14.36 o 
  -3   8  18      121.43      133.78     16.09 o 
  -2   8  18       84.48       75.47     14.09 o 
  -1   8  18       26.33       14.96     18.77 o 
   0   8  18        0.34        8.03      9.41 o 
   1   8  18        4.55       18.05      8.75 o 
   2   8  18      115.88      149.22     13.97 o 
  -2   9  18        2.29        8.68     14.02 o 
  -1   9  18        0.06      -18.52     13.64 o 
   0   9  18        8.76       27.55     19.01 o 
   1   9  18       17.81       21.03     11.67 o 
  -5   1  19       60.10       48.29     12.56 o 
  -4   1  19       33.89       36.57      9.48 o 
  -3   1  19       19.66       13.60      6.94 o 
  -2   1  19       30.47       22.43      7.57 o 
  -1   1  19       26.77       27.04      7.15 o 
   0   1  19        2.07       -4.53      6.57 o 
   1   1  19       82.25       94.87     16.19 o 
   2   1  19       11.72       24.30     10.72 o 
   3   1  19        1.66       15.32     10.49 o 
   4   1  19        2.52        3.75     10.76 o 
  -5   2  19       12.28        7.19     11.71 o 
  -4   2  19       90.27      109.25     12.58 o 
  -3   2  19      159.69      155.19     15.65 o 
  -2   2  19       29.61       38.72      7.60 o 
  -1   2  19        4.45       -3.41      6.81 o 
   0   2  19       12.85        0.95      7.06 o 
   1   2  19       21.83       34.23     12.10 o 
   2   2  19       14.53       19.05     14.75 o 
   3   2  19       30.77       32.14     11.16 o 
   4   2  19       31.63       52.41     14.42 o 
  -5   3  19       25.84       61.79     14.10 o 
  -4   3  19      213.02      259.00     19.28 o 
  -3   3  19        0.04        3.06      9.35 o 
  -2   3  19        2.20       -3.22      6.96 o 
  -1   3  19        0.51       -9.28      7.07 o 
   0   3  19       28.50       43.89      8.82 o 
   1   3  19       19.61        0.07      8.13 o 
   2   3  19        0.93       -0.56     10.34 o 
   3   3  19       43.50       51.65     13.22 o 
   4   3  19        5.62       -0.11     12.02 o 
  -4   4  19       12.99       14.51     13.20 o 
  -3   4  19       26.64       35.25     18.08 o 
  -2   4  19        4.23       -1.02     10.98 o 
  -1   4  19        0.13       -2.85      7.06 o 
   0   4  19        0.05       -6.57      7.51 o 
   1   4  19        1.59       -2.49      9.61 o 
   2   4  19        1.78       20.86     12.23 o 
   3   4  19       83.87       85.76     14.63 o 
   4   4  19        1.64       14.89     16.17 o 
  -4   5  19        0.42       -0.85     11.69 o 
  -3   5  19       43.41       35.98     13.00 o 
  -2   5  19        0.07       -0.85      9.77 o 
  -1   5  19        0.82      -17.05     11.37 o 
   0   5  19        0.90        2.86      8.44 o 
   1   5  19        0.25       10.83      9.80 o 
   2   5  19        0.55      -16.67     11.11 o 
   3   5  19       12.89       -5.15     11.88 o 
  -3   6  19        0.19       22.54     13.05 o 
  -2   6  19        3.60       11.10     12.24 o 
  -1   6  19       34.43       33.40     12.58 o 
   0   6  19       24.68       37.35     10.79 o 
   1   6  19        1.94        1.99      9.93 o 
   2   6  19        2.15        9.39     12.40 o 
   3   6  19        1.52        4.20     14.01 o 
  -2   7  19        0.59      -18.80     12.53 o 
  -1   7  19       10.31       39.66     16.06 o 
   0   7  19        4.62       -5.92     11.28 o 
   1   7  19        2.24        6.86     14.98 o 
   2   7  19       14.18        7.98     11.60 o 
  -4   0  20       19.23       17.15     13.61 o 
  -3   0  20       71.18       94.01     23.61 o 
  -2   0  20        0.37        1.35     13.89 o 
  -1   0  20        2.07       12.53     13.76 o 
   0   0  20      139.63      116.65     18.84 o 
   1   0  20        6.70       30.70     21.68 o 
   2   0  20        0.77       22.89     21.44 o 
   3   0  20        9.54       -0.07     22.50 o 
  -4   1  20        2.98      -12.11      8.84 o 
  -3   1  20       60.57       66.65     16.61 o 
  -2   1  20       20.72       21.26     10.10 o 
  -1   1  20       37.87       25.32     10.67 o 
   0   1  20       35.11       31.32     12.47 o 
   1   1  20       21.66        4.74     14.53 o 
   2   1  20       19.85       20.86     20.99 o 
   3   1  20       38.03       21.85     20.32 o 
  -3   2  20       14.61       23.16     10.47 o 
  -2   2  20       27.72       28.53      9.35 o 
  -1   2  20       16.03       20.06     10.13 o 
   0   2  20       34.18       51.86     13.47 o 
   1   2  20       10.13       -1.36     14.53 o 
   2   2  20      129.98      114.16     19.56 o 
   3   2  20       55.32       66.76     18.23 o 
  -3   3  20        0.00        1.06     11.15 o 
  -2   3  20       18.16       27.30     10.68 o 
  -1   3  20        0.50        1.87      9.51 o 
   0   3  20       70.72       60.93     13.85 o 
   1   3  20      437.32      434.77     42.27 o 
   2   3  20       82.59       95.20     18.72 o 
  -3   4  20       14.64        2.47     11.71 o 
  -2   4  20        3.92       -6.04      9.38 o 
  -1   4  20       11.20       11.03     11.63 o 
   0   4  20       21.00        7.18     12.05 o 
   1   4  20       16.63       30.77     12.92 o 
   2   4  20        0.01      -16.21     13.57 o 
  -2   5  20        1.61        0.21     12.01 o 
  -1   5  20       31.05       53.40     13.15 o 
   0   5  20        0.05       -5.60     11.00 o 
   1   5  20        0.30        5.81     10.99 o 
  -1   1  21        2.26        3.85     12.73 o 
   0   1  21       25.49        1.08     14.89 o 
                                                 
